# Supplementary material for: Transfer of knowledge from model organisms to evolutionarily distant non-model organisms: The coral Pocillopora damicornis membrane signaling receptome
Source: PLoS One. 2023 Feb 3;18(2):e0270965. doi: 10.1371/journal.pone.0270965 (PMC9897584; doi:10.1371/journal.pone.0270965)
Supplement: S2 File — (XLSX) [file pone.0270965.s004.xlsx]

## Sheet: sorted_merge
Name	Old Membrane	New Membrane	GPCR		for definitions of "old membrane", "new membrane" and "GPCR" see tab "description"
pdam_00000020-RA	Old	New	GPCR		in short:
pdam_00000059-RA	Old				old membrane = 2003 list
pdam_00000205-RA	Old				new membrane = 2009 list
pdam_00000295-RA		New			GPCR = uniprot list
pdam_00000369-RA	Old	New	GPCR
pdam_00000388-RA	Old	New	GPCR		For each P. damicornis id (column A), you can see if this sequence was found to be homologous to a protein in the old (green), new (yellow) or GPCR (red) list
pdam_00000626-RA	Old	New	GPCR		An empty field indicates that it was not found in the respective list.
pdam_00000629-RA	Old	New	GPCR
pdam_00000782-RA	Old	New	GPCR
pdam_00000851-RA	Old	New	GPCR
pdam_00000887-RA	Old	New	GPCR
pdam_00001006-RA	Old	New
pdam_00001043-RA	Old
pdam_00001145-RA		New	GPCR
pdam_00001184-RA	Old
pdam_00001227-RA	Old	New
pdam_00001389-RA	Old
pdam_00001394-RA	Old	New
pdam_00001400-RA	Old	New
pdam_00001595-RA	Old
pdam_00001630-RA	Old	New
pdam_00001669-RA		New
pdam_00001819-RA		New
pdam_00001850-RA	Old	New
pdam_00001866-RA	Old	New
pdam_00001878-RA	Old
pdam_00001928-RA	Old	New	GPCR
pdam_00002221-RA		New
pdam_00002270-RA	Old	New	GPCR
pdam_00002488-RA	Old	New	GPCR
pdam_00002492-RA	Old
pdam_00002493-RA	Old	New	GPCR
pdam_00002512-RA	Old	New	GPCR
pdam_00002659-RA		New	GPCR
pdam_00002661-RA	Old	New	GPCR
pdam_00002662-RA	Old	New	GPCR
pdam_00002734-RA	Old
pdam_00002959-RA	Old
pdam_00003012-RA	Old
pdam_00003094-RA	Old	New	GPCR
pdam_00003148-RA	Old	New	GPCR
pdam_00003206-RA	Old	New	GPCR
pdam_00003302-RA	Old	New
pdam_00003331-RA	Old	New	GPCR
pdam_00003426-RA	Old
pdam_00003477-RA	Old
pdam_00003558-RA	Old	New
pdam_00003579-RA	Old	New	GPCR
pdam_00003606-RA		New
pdam_00003762-RA	Old	New
pdam_00003786-RA	Old	New
pdam_00003811-RA	Old
pdam_00003828-RA	Old
pdam_00003873-RA		New
pdam_00003881-RA		New	GPCR
pdam_00003909-RA	Old	New
pdam_00003981-RA		New	GPCR
pdam_00004028-RA	Old	New	GPCR
pdam_00004050-RA	Old	New	GPCR
pdam_00004069-RA	Old
pdam_00004106-RA	Old	New	GPCR
pdam_00004244-RA		New
pdam_00004250-RA	Old	New
pdam_00004281-RA		New	GPCR
pdam_00004327-RA	Old	New
pdam_00004370-RA	Old	New	GPCR
pdam_00004435-RA	Old	New
pdam_00004442-RA	Old	New
pdam_00004524-RA	Old	New	GPCR
pdam_00004603-RA	Old	New
pdam_00004623-RA		New
pdam_00004636-RA	Old
pdam_00004691-RA	Old	New	GPCR
pdam_00004707-RA	Old	New	GPCR
pdam_00004821-RA	Old	New
pdam_00004886-RA	Old	New
pdam_00004907-RA	Old		GPCR
pdam_00004933-RA	Old
pdam_00004998-RA	Old
pdam_00005053-RA	Old
pdam_00005078-RA	Old	New
pdam_00005121-RA	Old
pdam_00005132-RA		New
pdam_00005187-RA		New	GPCR
pdam_00005221-RA	Old
pdam_00005244-RA	Old	New	GPCR
pdam_00005314-RA		New
pdam_00005317-RA	Old	New
pdam_00005339-RA	Old	New
pdam_00005376-RA	Old	New	GPCR
pdam_00005398-RA	Old
pdam_00005404-RA	Old	New	GPCR
pdam_00005477-RA	Old	New
pdam_00005544-RA	Old
pdam_00005697-RA	Old	New
pdam_00005724-RA	Old	New
pdam_00005791-RA	Old
pdam_00005873-RA	Old	New
pdam_00005947-RA	Old	New
pdam_00005948-RA	Old	New
pdam_00006097-RA		New
pdam_00006140-RA	Old		GPCR
pdam_00006166-RA	Old
pdam_00006298-RA	Old	New
pdam_00006421-RA	Old		GPCR
pdam_00006510-RA	Old
pdam_00006576-RA	Old
pdam_00006668-RA	Old	New	GPCR
pdam_00006679-RA	Old	New	GPCR
pdam_00006692-RA	Old	New	GPCR
pdam_00006723-RA	Old	New	GPCR
pdam_00006739-RA	Old
pdam_00006760-RA	Old	New	GPCR
pdam_00006783-RA		New
pdam_00006786-RA	Old		GPCR
pdam_00006791-RA	Old	New	GPCR
pdam_00006829-RA	Old	New	GPCR
pdam_00006904-RA	Old	New
pdam_00007176-RA		New
pdam_00007215-RA	Old	New	GPCR
pdam_00007285-RA	Old	New
pdam_00007315-RA	Old	New	GPCR
pdam_00007380-RA	Old
pdam_00007436-RA	Old	New	GPCR
pdam_00007438-RA		New	GPCR
pdam_00007449-RA	Old	New	GPCR
pdam_00007605-RA	Old	New
pdam_00007655-RA		New
pdam_00007658-RA	Old
pdam_00007673-RA	Old	New
pdam_00007907-RA	Old	New
pdam_00007910-RA	Old
pdam_00007947-RA	Old
pdam_00008020-RA	Old	New	GPCR
pdam_00008034-RA	Old
pdam_00008152-RA	Old	New	GPCR
pdam_00008170-RA	Old	New
pdam_00008171-RA	Old	New
pdam_00008192-RA	Old	New
pdam_00008194-RA	Old	New
pdam_00008195-RA	Old	New
pdam_00008199-RA	Old	New
pdam_00008204-RA	Old	New
pdam_00008288-RA	Old	New
pdam_00008314-RA		New
pdam_00008318-RA	Old
pdam_00008323-RA		New
pdam_00008399-RA	Old
pdam_00008435-RA		New
pdam_00008454-RA	Old	New	GPCR
pdam_00008579-RA	Old	New	GPCR
pdam_00008590-RA	Old
pdam_00008597-RA	Old
pdam_00008600-RA	Old
pdam_00008661-RA	Old
pdam_00008703-RA	Old	New	GPCR
pdam_00008808-RA	Old
pdam_00008835-RA	Old
pdam_00008897-RA	Old
pdam_00009057-RA	Old
pdam_00009110-RA	Old
pdam_00009128-RA		New	GPCR
pdam_00009200-RA	Old	New
pdam_00009225-RA	Old
pdam_00009356-RA		New
pdam_00009359-RA	Old	New
pdam_00009423-RA	Old
pdam_00009434-RA	Old	New	GPCR
pdam_00009436-RA	Old	New	GPCR
pdam_00009517-RA	Old	New
pdam_00009625-RA	Old	New
pdam_00009675-RA	Old	New	GPCR
pdam_00009883-RA	Old
pdam_00009894-RA	Old	New	GPCR
pdam_00009958-RA	Old	New
pdam_00009983-RA	Old	New	GPCR
pdam_00010127-RA	Old	New	GPCR
pdam_00010145-RA	Old	New	GPCR
pdam_00010155-RA	Old
pdam_00010164-RA		New	GPCR
pdam_00010167-RA	Old
pdam_00010197-RA	Old	New
pdam_00010209-RA	Old	New
pdam_00010236-RA		New
pdam_00010275-RA	Old	New	GPCR
pdam_00010278-RA	Old	New	GPCR
pdam_00010283-RA	Old	New	GPCR
pdam_00010334-RA	Old
pdam_00010357-RA	Old
pdam_00010372-RA	Old
pdam_00010469-RA	Old	New	GPCR
pdam_00010505-RA	Old	New
pdam_00010591-RA	Old	New
pdam_00010593-RA	Old	New
pdam_00010639-RA	Old	New
pdam_00010658-RA	Old	New
pdam_00010669-RA		New
pdam_00010697-RA	Old
pdam_00010725-RA	Old	New	GPCR
pdam_00010734-RA	Old	New	GPCR
pdam_00010833-RA	Old	New	GPCR
pdam_00010835-RA	Old	New	GPCR
pdam_00010837-RA	Old	New
pdam_00010916-RA	Old
pdam_00010947-RA	Old	New	GPCR
pdam_00010951-RA	Old	New	GPCR
pdam_00010982-RA	Old	New
pdam_00011076-RA	Old	New	GPCR
pdam_00011127-RA	Old	New
pdam_00011204-RA	Old
pdam_00011296-RA	Old	New
pdam_00011350-RA	Old	New	GPCR
pdam_00011494-RA	Old
pdam_00011598-RA	Old	New	GPCR
pdam_00011599-RA	Old	New
pdam_00011692-RA	Old	New
pdam_00011693-RA	Old	New
pdam_00011714-RA	Old	New
pdam_00011729-RA	Old
pdam_00011731-RA	Old
pdam_00011732-RA	Old	New
pdam_00011786-RA	Old	New	GPCR
pdam_00011848-RA	Old	New	GPCR
pdam_00011950-RA		New
pdam_00011959-RA	Old	New
pdam_00012072-RA	Old
pdam_00012128-RA		New
pdam_00012136-RA	Old	New	GPCR
pdam_00012138-RA	Old	New	GPCR
pdam_00012246-RA	Old	New	GPCR
pdam_00012269-RA	Old	New
pdam_00012276-RA	Old	New
pdam_00012293-RA		New
pdam_00012380-RA	Old	New	GPCR
pdam_00012393-RA	Old	New	GPCR
pdam_00012471-RA	Old	New
pdam_00012495-RA	Old	New
pdam_00012594-RA	Old
pdam_00012803-RA	Old	New
pdam_00012810-RA	Old
pdam_00012834-RA	Old
pdam_00012850-RA	Old	New
pdam_00012852-RA	Old	New
pdam_00012869-RA	Old	New
pdam_00012934-RA	Old
pdam_00012940-RA	Old	New
pdam_00013013-RA	Old
pdam_00013144-RA	Old	New	GPCR
pdam_00013265-RA	Old
pdam_00013353-RA	Old	New
pdam_00013387-RA	Old	New	GPCR
pdam_00013425-RA	Old
pdam_00013499-RA	Old	New
pdam_00013504-RA	Old
pdam_00013619-RA		New	GPCR
pdam_00013621-RA		New	GPCR
pdam_00013648-RA	Old	New
pdam_00013781-RA	Old	New
pdam_00013919-RA	Old	New	GPCR
pdam_00013920-RA	Old	New	GPCR
pdam_00013921-RA	Old	New	GPCR
pdam_00013971-RA	Old
pdam_00013976-RA	Old	New
pdam_00014216-RA	Old
pdam_00014217-RA	Old	New	GPCR
pdam_00014257-RA	Old	New
pdam_00014273-RA	Old	New	GPCR
pdam_00014276-RA	Old	New
pdam_00014324-RA	Old
pdam_00014389-RA	Old
pdam_00014397-RA	Old	New	GPCR
pdam_00014471-RA	Old	New
pdam_00014557-RA	Old	New	GPCR
pdam_00014558-RA	Old	New	GPCR
pdam_00014936-RA		New
pdam_00014942-RA	Old	New
pdam_00014989-RA		New
pdam_00015153-RA	Old
pdam_00015234-RA	Old	New
pdam_00015253-RA		New
pdam_00015313-RA	Old	New	GPCR
pdam_00015966-RA	Old
pdam_00016019-RA	Old
pdam_00016105-RA		New	GPCR
pdam_00016109-RA	Old		GPCR
pdam_00016185-RA	Old
pdam_00016208-RA	Old	New
pdam_00016289-RA	Old
pdam_00016347-RA	Old	New	GPCR
pdam_00016391-RA	Old		GPCR
pdam_00016463-RA	Old	New
pdam_00016464-RA	Old
pdam_00016545-RA	Old
pdam_00016568-RA	Old
pdam_00016628-RA		New	GPCR
pdam_00016759-RA	Old	New
pdam_00016855-RA	Old
pdam_00016960-RA		New
pdam_00016963-RA		New
pdam_00016973-RA		New	GPCR
pdam_00016974-RA	Old	New	GPCR
pdam_00017022-RA	Old	New	GPCR
pdam_00017041-RA		New
pdam_00017069-RA	Old	New
pdam_00017162-RA	Old	New	GPCR
pdam_00017189-RA		New	GPCR
pdam_00017196-RA	Old	New
pdam_00017219-RA		New	GPCR
pdam_00017290-RA	Old	New
pdam_00017300-RA	Old	New	GPCR
pdam_00017304-RA	Old	New	GPCR
pdam_00017322-RA	Old	New
pdam_00017423-RA	Old	New	GPCR
pdam_00017455-RA	Old	New	GPCR
pdam_00017482-RA	Old	New	GPCR
pdam_00017546-RA	Old
pdam_00017548-RA		New
pdam_00017552-RA	Old
pdam_00017623-RA	Old
pdam_00017636-RA	Old
pdam_00017703-RA	Old	New	GPCR
pdam_00017745-RA	Old	New	GPCR
pdam_00017779-RA	Old
pdam_00017810-RA	Old
pdam_00017881-RA	Old	New	GPCR
pdam_00017883-RA	Old	New	GPCR
pdam_00017886-RA	Old	New	GPCR
pdam_00017966-RA	Old	New
pdam_00017992-RA	Old	New	GPCR
pdam_00018123-RA	Old	New
pdam_00018126-RA	Old	New
pdam_00018186-RA	Old	New
pdam_00018198-RA	Old	New	GPCR
pdam_00018253-RA		New
pdam_00018270-RA	Old	New
pdam_00018324-RA	Old	New
pdam_00018418-RA	Old	New	GPCR
pdam_00018424-RA	Old	New
pdam_00018430-RA		New	GPCR
pdam_00018557-RA		New
pdam_00018831-RA		New	GPCR
pdam_00018943-RA	Old	New	GPCR
pdam_00018949-RA	Old	New
pdam_00018978-RA	Old	New
pdam_00018983-RA		New
pdam_00019067-RA	Old	New
pdam_00019119-RA	Old
pdam_00019148-RA	Old	New	GPCR
pdam_00019176-RA		New	GPCR
pdam_00019216-RA	Old
pdam_00019399-RA	Old
pdam_00019438-RA		New
pdam_00019544-RA	Old
pdam_00019640-RA	Old	New	GPCR
pdam_00019641-RA	Old	New	GPCR
pdam_00019655-RA	Old	New
pdam_00019688-RA	Old	New	GPCR
pdam_00019716-RA	Old
pdam_00019775-RA	Old	New	GPCR
pdam_00019778-RA	Old
pdam_00019791-RA		New
pdam_00019794-RA		New
pdam_00019809-RA	Old	New	GPCR
pdam_00019867-RA	Old	New	GPCR
pdam_00019970-RA	Old	New
pdam_00019991-RA		New
pdam_00020021-RA		New
pdam_00020417-RA		New
pdam_00020418-RA	Old	New
pdam_00020436-RA	Old	New	GPCR
pdam_00020445-RA	Old	New	GPCR
pdam_00020500-RA		New	GPCR
pdam_00020528-RA	Old	New
pdam_00020600-RA	Old	New	GPCR
pdam_00020744-RA	Old	New
pdam_00020786-RA	Old	New
pdam_00020795-RA	Old	New	GPCR
pdam_00020837-RA	Old	New
pdam_00020860-RA	Old	New	GPCR
pdam_00020939-RA		New
pdam_00021029-RA	Old	New
pdam_00021087-RA		New
pdam_00021182-RA	Old
pdam_00021185-RA	Old
pdam_00021200-RA	Old
pdam_00021217-RA	Old	New
pdam_00021220-RA	Old	New
pdam_00021321-RA	Old	New
pdam_00021435-RA	Old	New	GPCR
pdam_00021598-RA	Old
pdam_00021639-RA	Old
pdam_00021643-RA	Old	New
pdam_00021693-RA	Old	New	GPCR
pdam_00021713-RA		New
pdam_00021845-RA	Old	New
pdam_00021879-RA	Old
pdam_00021976-RA	Old	New
pdam_00022109-RA	Old	New	GPCR
pdam_00022152-RA	Old	New
pdam_00022234-RA	Old	New
pdam_00022235-RA	Old	New
pdam_00022241-RA	Old
pdam_00022246-RA	Old	New
pdam_00022316-RA	Old	New	GPCR
pdam_00022321-RA	Old	New	GPCR
pdam_00022323-RA	Old	New
pdam_00022371-RA	Old	New	GPCR
pdam_00022560-RA	Old	New
pdam_00022636-RA	Old
pdam_00022749-RA	Old	New
pdam_00022784-RA	Old	New	GPCR
pdam_00022798-RA		New	GPCR
pdam_00022799-RA		New	GPCR
pdam_00022934-RA	Old	New
pdam_00022994-RA	Old	New
pdam_00022997-RA		New
pdam_00023044-RA	Old	New	GPCR
pdam_00023075-RA	Old
pdam_00023157-RA	Old	New
pdam_00023218-RA	Old	New
pdam_00023241-RA	Old
pdam_00023301-RA	Old	New
pdam_00023339-RA	Old	New	GPCR
pdam_00023366-RA	Old
pdam_00023391-RA	Old
pdam_00023402-RA	Old	New
pdam_00023406-RA	Old
pdam_00023466-RA	Old
pdam_00023593-RA	Old	New
pdam_00023707-RA	Old	New
pdam_00023708-RA	Old	New
pdam_00023748-RA	Old	New
pdam_00023837-RA	Old	New
pdam_00023937-RA	Old	New
pdam_00023999-RA		New
pdam_00024130-RA	Old	New
pdam_00024292-RA		New
pdam_00024350-RA		New
pdam_00024494-RA		New
pdam_00024523-RA		New
pdam_00024814-RA		New
pdam_00024900-RA		New
pdam_00024948-RA	Old
pdam_00025270-RA	Old
pdam_00025280-RA	Old
pdam_00025434-RA	Old

## Sheet: description
For details on definitions see Results section in main paper. In short, we obtained 374 unique P. damicornis sequences from the 978 human plasma membrane receptome (older list, based on (Ben-Shlomo et al., 2003)), 329 from the 1352 human membrane proteome (newer list, based on (Almén et al., 2009)) and 151 from the 825 human GPCRs (based on (https://www.uniprot.org/docs/7tmrlist.txt)). These list…
