# Supplementary material for: Transfer of knowledge from model organisms to evolutionarily distant non-model organisms: The coral Pocillopora damicornis membrane signaling receptome
Source: PLoS One. 2023 Feb 3;18(2):e0270965. doi: 10.1371/journal.pone.0270965 (PMC9897584; doi:10.1371/journal.pone.0270965)
Supplement: S4 File — (XLSX) [file pone.0270965.s006.xlsx]

## Sheet: Supp_file_S4 (GPCR)
pdam_00017423-RA ( 231 ) -> [ Q8NGZ6 | percent(87.01 ) | e_value( 9E-31 ) | protein_name( OR6F1_HUMAN Olfactory receptor 6F1 ) | prob( 99.9 ) | p_value( 2.2E-34 ) | Score( 239.0 ) | SS( 0.0 ) | Cols( 268 ) | QueryHMM( 23-300 ) ]	[ Q8NGE5 | percent(87.03 ) | e_value( 9.9E-34 ) | protein_name( O10A7_HUMAN Olfactory receptor 10A7 ) | prob( 99.9 ) | p_value( 2.4E-37 ) | Score( 259.7 ) | SS( 0.0 ) | Cols( 275 ) | QueryHMM( 23-307 ) ]	[ Q8NGT0 | percent(85.85 ) | e_value( 9.7E-37 ) | protein_name( O13C9_HUMAN Olfactory receptor 13C9 ) | prob( 100.0 ) | p_value( 2.4E-40 ) | Score( 280.2 ) | SS( 0.0 ) | Cols( 273 ) | QueryHMM( 20-308 ) ]	[ Q9H209 | percent(86.67 ) | e_value( 9.7E-34 ) | protein_name( O10A4_HUMAN Olfactory receptor 10A4 ) | prob( 99.9 ) | p_value( 2.4E-37 ) | Score( 259.6 ) | SS( 0.0 ) | Cols( 273 ) | QueryHMM( 23-305 ) ]	[ Q8N146 | percent(88.14 ) | e_value( 9.5E-34 ) | protein_name( OR8H3_HUMAN Olfactory receptor 8H3 ) | prob( 99.9 ) | p_value( 2.3E-37 ) | Score( 259.4 ) | SS( 0.0 ) | Cols( 275 ) | QueryHMM( 22-306 ) ]	[ Q8NG85 | percent(85.58 ) | e_value( 9.5E-34 ) | protein_name( OR2L3_HUMAN Olfactory receptor 2L3 ) | prob( 99.9 ) | p_value( 2.3E-37 ) | Score( 259.4 ) | SS( 0.0 ) | Cols( 267 ) | QueryHMM( 24-300 ) ]	[ Q8NGZ9 | percent(83.97 ) | e_value( 9.5E-33 ) | protein_name( O2T10_HUMAN Olfactory receptor 2T10 ) | prob( 99.9 ) | p_value( 2.3E-36 ) | Score( 252.7 ) | SS( 0.0 ) | Cols( 262 ) | QueryHMM( 31-302 ) ]	[ Q15620 | percent(89.39 ) | e_value( 9.4E-35 ) | protein_name( OR8B8_HUMAN Olfactory receptor 8B8 ) | prob( 100.0 ) | p_value( 2.3E-38 ) | Score( 266.1 ) | SS( 0.0 ) | Cols( 278 ) | QueryHMM( 19-306 ) ]	[ Q8NH74 | percent(85.67 ) | e_value( 9.4E-35 ) | protein_name( O10A6_HUMAN Olfactory receptor 10A6 ) | prob( 100.0 ) | p_value( 2.3E-38 ) | Score( 266.4 ) | SS( 0.0 ) | Cols( 269 ) | QueryHMM( 24-302 ) ]	[ Q8NGA0 | percent(88.10 ) | e_value( 9.4E-33 ) | protein_name( OR7G1_HUMAN Olfactory receptor 7G1 ) | prob( 99.9 ) | p_value( 2.3E-36 ) | Score( 252.6 ) | SS( 0.0 ) | Cols( 274 ) | QueryHMM( 19-302 ) ]	[ A6NIJ9 | percent(86.86 ) | e_value( 9.4E-32 ) | protein_name( O6C70_HUMAN Olfactory receptor 6C70 ) | prob( 99.9 ) | p_value( 2.3E-35 ) | Score( 246.0 ) | SS( 0.0 ) | Cols( 271 ) | QueryHMM( 20-300 ) ]	[ Q96R45 | percent(87.74 ) | e_value( 9.3E-31 ) | protein_name( OR2A7_HUMAN Olfactory receptor 2A7 ) | prob( 99.9 ) | p_value( 2.3E-34 ) | Score( 239.1 ) | SS( 0.0 ) | Cols( 272 ) | QueryHMM( 20-301 ) ]	[ A4D2G3 | percent(87.74 ) | e_value( 9.2E-38 ) | protein_name( O2A25_HUMAN Olfactory receptor 2A25 ) | prob( 100.0 ) | p_value( 2.2E-41 ) | Score( 286.3 ) | SS( 0.0 ) | Cols( 272 ) | QueryHMM( 20-301 ) ]	[ Q8NGD1 | percent(88.93 ) | e_value( 9.1E-33 ) | protein_name( OR4N2_HUMAN Olfactory receptor 4N2 ) | prob( 99.9 ) | p_value( 2.2E-36 ) | Score( 252.3 ) | SS( 0.0 ) | Cols( 273 ) | QueryHMM( 23-303 ) ]	[ P30954 | percent(83.75 ) | e_value( 9.1E-32 ) | protein_name( O10J1_HUMAN Olfactory receptor 10J1 ) | prob( 99.9 ) | p_value( 2.2E-35 ) | Score( 246.8 ) | SS( 0.0 ) | Cols( 268 ) | QueryHMM( 34-311 ) ]	[ Q8NGS4 | percent(85.89 ) | e_value( 8E-33 ) | protein_name( O13F1_HUMAN Olfactory receptor 13F1 ) | prob( 99.9 ) | p_value( 2E-36 ) | Score( 253.9 ) | SS( 0.0 ) | Cols( 274 ) | QueryHMM( 20-303 ) ]	[ Q8NH37 | percent(89.40 ) | e_value( 8E-33 ) | protein_name( OR4C3_HUMAN Olfactory receptor 4C3 ) | prob( 99.9 ) | p_value( 1.9E-36 ) | Score( 252.2 ) | SS( 0.0 ) | Cols( 270 ) | QueryHMM( 20-297 ) ]	[ Q8NGM1 | percent(87.03 ) | e_value( 8.9E-34 ) | protein_name( OR4CF_HUMAN Olfactory receptor 4C15 ) | prob( 99.9 ) | p_value( 2.2E-37 ) | Score( 260.0 ) | SS( 0.0 ) | Cols( 275 ) | QueryHMM( 18-301 ) ]	[ Q8NHA6 | percent(87.11 ) | e_value( 8.8E-36 ) | protein_name( OR2W6_HUMAN Putative olfactory receptor 2W6 ) | prob( 100.0 ) | p_value( 2.1E-39 ) | Score( 273.8 ) | SS( 0.0 ) | Cols( 277 ) | QueryHMM( 25-311 ) ]	[ Q8NGS7 | percent(85.94 ) | e_value( 8.7E-36 ) | protein_name( O13C8_HUMAN Olfactory receptor 13C8 ) | prob( 100.0 ) | p_value( 2.1E-39 ) | Score( 274.0 ) | SS( 0.0 ) | Cols( 275 ) | QueryHMM( 19-309 ) ]	[ Q8NGS6 | percent(78.39 ) | e_value( 8.7E-33 ) | protein_name( O13C3_HUMAN Olfactory receptor 13C3 ) | prob( 99.9 ) | p_value( 2.1E-36 ) | Score( 256.2 ) | SS( 0.0 ) | Cols( 272 ) | QueryHMM( 49-336 ) ]	[ Q8NGZ2 | percent(87.26 ) | e_value( 8.7E-27 ) | protein_name( O14K1_HUMAN Olfactory receptor 14K1 ) | prob( 99.8 ) | p_value( 2.1E-30 ) | Score( 212.6 ) | SS( 0.0 ) | Cols( 274 ) | QueryHMM( 18-301 ) ]	[ Q8NGB4 | percent(87.06 ) | e_value( 8.5E-35 ) | protein_name( OR4S1_HUMAN Olfactory receptor 4S1 ) | prob( 100.0 ) | p_value( 2.1E-38 ) | Score( 266.2 ) | SS( 0.0 ) | Cols( 269 ) | QueryHMM( 22-298 ) ]	[ Q6IF82 | percent(87.70 ) | e_value( 8.4E-31 ) | protein_name( O4A47_HUMAN Olfactory receptor 4A47 ) | prob( 99.9 ) | p_value( 2E-34 ) | Score( 239.3 ) | SS( 0.0 ) | Cols( 271 ) | QueryHMM( 19-297 ) ]	[ Q8NGR6 | percent(84.28 ) | e_value( 8.4E-29 ) | protein_name( OR1B1_HUMAN Olfactory receptor 1B1 ) | prob( 99.9 ) | p_value( 2.1E-32 ) | Score( 226.6 ) | SS( 0.0 ) | Cols( 268 ) | QueryHMM( 26-307 ) ]	[ Q8NGT7 | percent(89.03 ) | e_value( 8.3E-37 ) | protein_name( O2A12_HUMAN Olfactory receptor 2A12 ) | prob( 100.0 ) | p_value( 2E-40 ) | Score( 279.8 ) | SS( 0.0 ) | Cols( 276 ) | QueryHMM( 19-304 ) ]	[ Q8NGS2 | percent(86.58 ) | e_value( 8.3E-36 ) | protein_name( OR1J2_HUMAN Olfactory receptor 1J2 ) | prob( 100.0 ) | p_value( 2E-39 ) | Score( 273.4 ) | SS( 0.0 ) | Cols( 271 ) | QueryHMM( 22-302 ) ]	[ Q7Z3T1 | percent(86.94 ) | e_value( 8.3E-34 ) | protein_name( OR2W3_HUMAN Olfactory receptor 2W3 ) | prob( 99.9 ) | p_value( 2E-37 ) | Score( 260.0 ) | SS( 0.0 ) | Cols( 273 ) | QueryHMM( 19-301 ) ]	[ Q8NGQ2 | percent(86.44 ) | e_value( 8.3E-32 ) | protein_name( OR6Q1_HUMAN Olfactory receptor 6Q1 ) | prob( 99.9 ) | p_value( 2E-35 ) | Score( 246.8 ) | SS( 0.0 ) | Cols( 274 ) | QueryHMM( 26-309 ) ]	[ Q8NH83 | percent(86.03 ) | e_value( 8.3E-31 ) | protein_name( OR4A5_HUMAN Olfactory receptor 4A5 ) | prob( 99.9 ) | p_value( 2E-34 ) | Score( 239.9 ) | SS( 0.0 ) | Cols( 271 ) | QueryHMM( 16-294 ) ]	[ Q8NGV6 | percent(81.85 ) | e_value( 8.3E-29 ) | protein_name( OR5H6_HUMAN Olfactory receptor 5H6 ) | prob( 99.9 ) | p_value( 2E-32 ) | Score( 227.2 ) | SS( 0.0 ) | Cols( 266 ) | QueryHMM( 38-313 ) ]	[ Q8NGU1 | percent(90.49 ) | e_value( 8.3E-26 ) | protein_name( OR9A1_HUMAN Putative olfactory receptor 9A1 ) | prob( 99.8 ) | p_value( 2E-29 ) | Score( 201.5 ) | SS( 0.0 ) | Cols( 238 ) | QueryHMM( 24-263 ) ]	[ Q96R47 | percent(89.03 ) | e_value( 8.2E-37 ) | protein_name( O2A14_HUMAN Olfactory receptor 2A14 ) | prob( 100.0 ) | p_value( 2E-40 ) | Score( 279.8 ) | SS( 0.0 ) | Cols( 276 ) | QueryHMM( 17-302 ) ]	[ Q6IFH4 | percent(87.50 ) | e_value( 8.2E-32 ) | protein_name( OR6B2_HUMAN Olfactory receptor 6B2 ) | prob( 99.9 ) | p_value( 2E-35 ) | Score( 246.3 ) | SS( 0.0 ) | Cols( 273 ) | QueryHMM( 20-302 ) ]	[ Q8NHB8 | percent(86.39 ) | e_value( 7E-34 ) | protein_name( OR5K2_HUMAN Olfactory receptor 5K2 ) | prob( 99.9 ) | p_value( 1.7E-37 ) | Score( 260.7 ) | SS( 0.0 ) | Cols( 273 ) | QueryHMM( 20-302 ) ]	[ Q8NH43 | percent(86.22 ) | e_value( 7E-33 ) | protein_name( OR4L1_HUMAN Olfactory receptor 4L1 ) | prob( 99.9 ) | p_value( 1.7E-36 ) | Score( 253.6 ) | SS( 0.0 ) | Cols( 269 ) | QueryHMM( 21-297 ) ]	[ Q8NHA8 | percent(79.82 ) | e_value( 7.8E-36 ) | protein_name( OR1FC_HUMAN Olfactory receptor 1F12 ) | prob( 100.0 ) | p_value( 1.9E-39 ) | Score( 276.1 ) | SS( 0.0 ) | Cols( 269 ) | QueryHMM( 24-302 ) ]	[ Q8NGN3 | percent(87.78 ) | e_value( 7.7E-34 ) | protein_name( O10G4_HUMAN Olfactory receptor 10G4 ) | prob( 99.9 ) | p_value( 1.9E-37 ) | Score( 259.9 ) | SS( 0.0 ) | Cols( 273 ) | QueryHMM( 19-299 ) ]	[ A6NHA9 | percent(87.70 ) | e_value( 7.4E-29 ) | protein_name( O4C46_HUMAN Olfactory receptor 4C46 ) | prob( 99.9 ) | p_value( 1.8E-32 ) | Score( 226.2 ) | SS( 0.0 ) | Cols( 271 ) | QueryHMM( 18-296 ) ]	[ O76000 | percent(87.86 ) | e_value( 7.2E-37 ) | protein_name( OR2B3_HUMAN Putative olfactory receptor 2B3 ) | prob( 100.0 ) | p_value( 1.7E-40 ) | Score( 280.6 ) | SS( 0.0 ) | Cols( 275 ) | QueryHMM( 18-302 ) ]	[ Q8NH18 | percent(87.50 ) | e_value( 6E-32 ) | protein_name( OR5J2_HUMAN Olfactory receptor 5J2 ) | prob( 99.9 ) | p_value( 1.5E-35 ) | Score( 247.3 ) | SS( 0.0 ) | Cols( 273 ) | QueryHMM( 22-304 ) ]	[ Q6IF36 | percent(57.57 ) | e_value( 6.8E-33 ) | protein_name( O8G2P_HUMAN Putative olfactory receptor 8G2 ) | prob( 99.9 ) | p_value( 1.7E-36 ) | Score( 252.8 ) | SS( 0.0 ) | Cols( 175 ) | QueryHMM( 65-257 ) ]	[ Q8NGV7 | percent(84.08 ) | e_value( 6.7E-32 ) | protein_name( OR5H2_HUMAN Olfactory receptor 5H2 ) | prob( 99.9 ) | p_value( 1.6E-35 ) | Score( 247.2 ) | SS( 0.0 ) | Cols( 264 ) | QueryHMM( 29-302 ) ]	[ Q8NGN1 | percent(82.66 ) | e_value( 6.7E-28 ) | protein_name( OR6T1_HUMAN Olfactory receptor 6T1 ) | prob( 99.9 ) | p_value( 1.6E-31 ) | Score( 220.9 ) | SS( 0.0 ) | Cols( 267 ) | QueryHMM( 24-300 ) ]	[ O76100 | percent(88.67 ) | e_value( 6.6E-36 ) | protein_name( OR7AA_HUMAN Olfactory receptor 7A10 ) | prob( 100.0 ) | p_value( 1.6E-39 ) | Score( 273.6 ) | SS( 0.0 ) | Cols( 274 ) | QueryHMM( 19-302 ) ]	[ Q8NGN4 | percent(87.14 ) | e_value( 6.6E-35 ) | protein_name( O10G9_HUMAN Olfactory receptor 10G9 ) | prob( 100.0 ) | p_value( 1.6E-38 ) | Score( 267.1 ) | SS( 0.0 ) | Cols( 271 ) | QueryHMM( 21-299 ) ]	[ Q8NH81 | percent(81.02 ) | e_value( 6.6E-35 ) | protein_name( O10G6_HUMAN Olfactory receptor 10G6 ) | prob( 100.0 ) | p_value( 1.6E-38 ) | Score( 269.3 ) | SS( 0.0 ) | Cols( 269 ) | QueryHMM( 45-321 ) ]	[ Q9UGF7 | percent(86.39 ) | e_value( 6.6E-30 ) | protein_name( O12D3_HUMAN Olfactory receptor 12D3 ) | prob( 99.9 ) | p_value( 1.6E-33 ) | Score( 233.9 ) | SS( 0.0 ) | Cols( 273 ) | QueryHMM( 23-305 ) ]	[ Q8NGF6 | percent(90.49 ) | e_value( 6.6E-28 ) | protein_name( O10W1_HUMAN Olfactory receptor 10W1 ) | prob( 99.9 ) | p_value( 1.6E-31 ) | Score( 219.4 ) | SS( 0.0 ) | Cols( 276 ) | QueryHMM( 13-298 ) ]	[ Q8NGG6 | percent(88.39 ) | e_value( 6.3E-34 ) | protein_name( OR8BC_HUMAN Olfactory receptor 8B12 ) | prob( 99.9 ) | p_value( 1.5E-37 ) | Score( 260.4 ) | SS( 0.0 ) | Cols( 274 ) | QueryHMM( 18-301 ) ]
pdam_00020860-RA ( 129 ) -> [ Q8NGZ0 | percent(82.32 ) | e_value( 9.5E-33 ) | protein_name( O2AJ1_HUMAN Olfactory receptor 2AJ1 ) | prob( 99.9 ) | p_value( 2.5E-36 ) | Score( 219.5 ) | SS( 0.0 ) | Cols( 270 ) | QueryHMM( 24-307 ) ]	[ Q9UKL2 | percent(86.86 ) | e_value( 9.5E-25 ) | protein_name( O52A1_HUMAN Olfactory receptor 52A1 ) | prob( 99.8 ) | p_value( 2.5E-28 ) | Score( 171.4 ) | SS( 0.0 ) | Cols( 271 ) | QueryHMM( 26-311 ) ]	[ Q9H346 | percent(84.59 ) | e_value( 9.3E-28 ) | protein_name( O52D1_HUMAN Olfactory receptor 52D1 ) | prob( 99.9 ) | p_value( 2.4E-31 ) | Score( 189.5 ) | SS( 0.0 ) | Cols( 269 ) | QueryHMM( 30-313 ) ]	[ Q8NGY3 | percent(82.18 ) | e_value( 9.2E-28 ) | protein_name( OR6K3_HUMAN Olfactory receptor 6K3 ) | prob( 99.9 ) | p_value( 2.4E-31 ) | Score( 190.4 ) | SS( 0.0 ) | Cols( 272 ) | QueryHMM( 41-325 ) ]	[ Q9H2C8 | percent(81.31 ) | e_value( 9.2E-27 ) | protein_name( O51V1_HUMAN Olfactory receptor 51V1 ) | prob( 99.8 ) | p_value( 2.4E-30 ) | Score( 183.8 ) | SS( 0.0 ) | Cols( 261 ) | QueryHMM( 42-318 ) ]	[ Q8NGJ4 | percent(82.46 ) | e_value( 9.1E-28 ) | protein_name( O52E2_HUMAN Olfactory receptor 52E2 ) | prob( 99.9 ) | p_value( 2.4E-31 ) | Score( 190.0 ) | SS( 0.0 ) | Cols( 268 ) | QueryHMM( 30-310 ) ]	[ Q8NGA2 | percent(89.03 ) | e_value( 8.7E-33 ) | protein_name( OR7A2_HUMAN Putative olfactory receptor 7A2 ) | prob( 99.9 ) | p_value( 2.3E-36 ) | Score( 218.2 ) | SS( 0.0 ) | Cols( 276 ) | QueryHMM( 19-308 ) ]	[ Q8NH95 | percent(72.85 ) | e_value( 8.4E-20 ) | protein_name( O13C6_HUMAN Putative olfactory receptor 13C6 ) | prob( 99.5 ) | p_value( 2.2E-23 ) | Score( 129.3 ) | SS( 0.0 ) | Cols( 110 ) | QueryHMM( 28-137 ) ]	[ Q8NH61 | percent(79.53 ) | e_value( 8.3E-26 ) | protein_name( O51F2_HUMAN Olfactory receptor 51F2 ) | prob( 99.8 ) | p_value( 2.1E-29 ) | Score( 179.6 ) | SS( 0.0 ) | Cols( 272 ) | QueryHMM( 37-322 ) ]	[ Q9Y585 | percent(88.03 ) | e_value( 8.2E-32 ) | protein_name( OR1A2_HUMAN Olfactory receptor 1A2 ) | prob( 99.9 ) | p_value( 2.1E-35 ) | Score( 212.5 ) | SS( 0.0 ) | Cols( 272 ) | QueryHMM( 22-305 ) ]	[ Q8NGJ8 | percent(82.04 ) | e_value( 7E-23 ) | protein_name( O51S1_HUMAN Olfactory receptor 51S1 ) | prob( 99.7 ) | p_value( 1.8E-26 ) | Score( 161.2 ) | SS( 0.0 ) | Cols( 265 ) | QueryHMM( 36-315 ) ]	[ Q8NH63 | percent(84.77 ) | e_value( 7.9E-22 ) | protein_name( O51H1_HUMAN Olfactory receptor 51H1 ) | prob( 99.7 ) | p_value( 2E-25 ) | Score( 153.7 ) | SS( 0.0 ) | Cols( 256 ) | QueryHMM( 31-301 ) ]	[ Q8NG98 | percent(88.46 ) | e_value( 7.7E-35 ) | protein_name( OR7D4_HUMAN Olfactory receptor 7D4 ) | prob( 100.0 ) | p_value( 2E-38 ) | Score( 230.4 ) | SS( 0.0 ) | Cols( 276 ) | QueryHMM( 18-307 ) ]	[ Q9GZK6 | percent(87.18 ) | e_value( 7.6E-36 ) | protein_name( OR2J1_HUMAN Olfactory receptor 2J1 ) | prob( 100.0 ) | p_value( 2E-39 ) | Score( 236.3 ) | SS( 0.0 ) | Cols( 272 ) | QueryHMM( 22-307 ) ]	[ Q96R27 | percent(85.21 ) | e_value( 7.6E-33 ) | protein_name( OR2M4_HUMAN Olfactory receptor 2M4 ) | prob( 99.9 ) | p_value( 2E-36 ) | Score( 218.7 ) | SS( 0.0 ) | Cols( 265 ) | QueryHMM( 30-308 ) ]	[ Q8NGK5 | percent(83.60 ) | e_value( 7.3E-28 ) | protein_name( O52M1_HUMAN Olfactory receptor 52M1 ) | prob( 99.9 ) | p_value( 1.9E-31 ) | Score( 190.0 ) | SS( 0.0 ) | Cols( 265 ) | QueryHMM( 29-309 ) ]	[ Q8NH67 | percent(76.57 ) | e_value( 7.2E-27 ) | protein_name( O52I2_HUMAN Olfactory receptor 52I2 ) | prob( 99.8 ) | p_value( 1.9E-30 ) | Score( 186.4 ) | SS( 0.0 ) | Cols( 268 ) | QueryHMM( 55-338 ) ]	[ Q9Y5P1 | percent(85.90 ) | e_value( 7.1E-24 ) | protein_name( O51B2_HUMAN Olfactory receptor 51B2 ) | prob( 99.8 ) | p_value( 1.9E-27 ) | Score( 166.3 ) | SS( 0.0 ) | Cols( 268 ) | QueryHMM( 28-309 ) ]	[ Q96RD2 | percent(84.21 ) | e_value( 6.9E-30 ) | protein_name( O52B2_HUMAN Olfactory receptor 52B2 ) | prob( 99.9 ) | p_value( 1.8E-33 ) | Score( 202.3 ) | SS( 0.0 ) | Cols( 272 ) | QueryHMM( 24-309 ) ]	[ Q8NGH3 | percent(83.94 ) | e_value( 6.8E-37 ) | protein_name( OR2D3_HUMAN Olfactory receptor 2D3 ) | prob( 100.0 ) | p_value( 1.8E-40 ) | Score( 244.1 ) | SS( 0.0 ) | Cols( 277 ) | QueryHMM( 35-324 ) ]	[ A6NM76 | percent(89.42 ) | e_value( 6.7E-31 ) | protein_name( O6C76_HUMAN Olfactory receptor 6C76 ) | prob( 99.9 ) | p_value( 1.7E-34 ) | Score( 207.4 ) | SS( 0.0 ) | Cols( 279 ) | QueryHMM( 14-306 ) ]	[ Q8NGJ6 | percent(84.98 ) | e_value( 6.6E-26 ) | protein_name( O51A4_HUMAN Olfactory receptor 51A4 ) | prob( 99.8 ) | p_value( 1.7E-29 ) | Score( 178.2 ) | SS( 0.0 ) | Cols( 266 ) | QueryHMM( 30-308 ) ]	[ O14581 | percent(89.32 ) | e_value( 6.5E-36 ) | protein_name( OR7AH_HUMAN Olfactory receptor 7A17 ) | prob( 100.0 ) | p_value( 1.7E-39 ) | Score( 236.4 ) | SS( 0.0 ) | Cols( 276 ) | QueryHMM( 17-307 ) ]	[ Q8NGK2 | percent(85.35 ) | e_value( 6.5E-25 ) | protein_name( O52B4_HUMAN Olfactory receptor 52B4 ) | prob( 99.8 ) | p_value( 1.7E-28 ) | Score( 172.5 ) | SS( 0.0 ) | Cols( 268 ) | QueryHMM( 28-309 ) ]	[ Q6IEY1 | percent(88.14 ) | e_value( 6.4E-31 ) | protein_name( OR4F3_HUMAN Olfactory receptor 4F3/4F16/4F29 ) | prob( 99.9 ) | p_value( 1.7E-34 ) | Score( 207.5 ) | SS( 0.0 ) | Cols( 275 ) | QueryHMM( 17-304 ) ]	[ O95007 | percent(88.42 ) | e_value( 6.3E-32 ) | protein_name( OR6B1_HUMAN Olfactory receptor 6B1 ) | prob( 99.9 ) | p_value( 1.6E-35 ) | Score( 213.3 ) | SS( 0.0 ) | Cols( 275 ) | QueryHMM( 18-306 ) ]	[ Q8NH60 | percent(84.24 ) | e_value( 6.3E-28 ) | protein_name( O52J3_HUMAN Olfactory receptor 52J3 ) | prob( 99.9 ) | p_value( 1.6E-31 ) | Score( 189.9 ) | SS( 0.0 ) | Cols( 262 ) | QueryHMM( 34-308 ) ]	[ Q8NGF3 | percent(79.94 ) | e_value( 5E-24 ) | protein_name( O51D1_HUMAN Olfactory receptor 51D1 ) | prob( 99.8 ) | p_value( 1.3E-27 ) | Score( 168.0 ) | SS( 0.0 ) | Cols( 259 ) | QueryHMM( 44-315 ) ]	[ Q6IFN5 | percent(80.83 ) | e_value( 5.9E-33 ) | protein_name( O7E24_HUMAN Olfactory receptor 7E24 ) | prob( 99.9 ) | p_value( 1.5E-36 ) | Score( 221.7 ) | SS( 0.0 ) | Cols( 274 ) | QueryHMM( 36-323 ) ]	[ Q8NGK0 | percent(85.99 ) | e_value( 5.8E-28 ) | protein_name( O51G2_HUMAN Olfactory receptor 51G2 ) | prob( 99.9 ) | p_value( 1.5E-31 ) | Score( 190.3 ) | SS( 0.0 ) | Cols( 270 ) | QueryHMM( 29-312 ) ]	[ P0C645 | percent(86.67 ) | e_value( 5.7E-36 ) | protein_name( OR4E1_HUMAN Olfactory receptor 4E1 ) | prob( 100.0 ) | p_value( 1.5E-39 ) | Score( 237.3 ) | SS( 0.0 ) | Cols( 273 ) | QueryHMM( 23-308 ) ]	[ O95918 | percent(85.90 ) | e_value( 5.6E-36 ) | protein_name( OR2H2_HUMAN Olfactory receptor 2H2 ) | prob( 100.0 ) | p_value( 1.5E-39 ) | Score( 237.1 ) | SS( 0.0 ) | Cols( 268 ) | QueryHMM( 25-305 ) ]	[ Q9Y5P0 | percent(85.48 ) | e_value( 5.5E-20 ) | protein_name( O51B4_HUMAN Olfactory receptor 51B4 ) | prob( 99.6 ) | p_value( 1.4E-23 ) | Score( 143.5 ) | SS( 0.0 ) | Cols( 265 ) | QueryHMM( 28-306 ) ]	[ Q8NH57 | percent(81.62 ) | e_value( 5.4E-28 ) | protein_name( O52P1_HUMAN Putative olfactory receptor 52P1 ) | prob( 99.9 ) | p_value( 1.4E-31 ) | Score( 191.0 ) | SS( 0.0 ) | Cols( 262 ) | QueryHMM( 35-311 ) ]	[ Q9H255 | percent(82.81 ) | e_value( 5.4E-28 ) | protein_name( O51E2_HUMAN Olfactory receptor 51E2 ) | prob( 99.9 ) | p_value( 1.4E-31 ) | Score( 191.0 ) | SS( 0.0 ) | Cols( 265 ) | QueryHMM( 29-307 ) ]	[ Q8NGD2 | percent(87.58 ) | e_value( 5.3E-33 ) | protein_name( OR4K2_HUMAN Olfactory receptor 4K2 ) | prob( 99.9 ) | p_value( 1.4E-36 ) | Score( 219.8 ) | SS( 0.0 ) | Cols( 275 ) | QueryHMM( 16-303 ) ]	[ Q15619 | percent(87.90 ) | e_value( 5.2E-35 ) | protein_name( OR1C1_HUMAN Olfactory receptor 1C1 ) | prob( 100.0 ) | p_value( 1.3E-38 ) | Score( 231.6 ) | SS( 0.0 ) | Cols( 276 ) | QueryHMM( 18-306 ) ]	[ Q8NGE2 | percent(89.32 ) | e_value( 5.1E-32 ) | protein_name( O2AP1_HUMAN Olfactory receptor 2AP1 ) | prob( 99.9 ) | p_value( 1.3E-35 ) | Score( 213.7 ) | SS( 0.0 ) | Cols( 276 ) | QueryHMM( 14-304 ) ]	[ Q8NG84 | percent(79.40 ) | e_value( 4E-34 ) | protein_name( O2AK2_HUMAN Olfactory receptor 2AK2 ) | prob( 99.9 ) | p_value( 1E-37 ) | Score( 228.3 ) | SS( 0.0 ) | Cols( 266 ) | QueryHMM( 43-321 ) ]	[ Q8NG81 | percent(84.94 ) | e_value( 4E-33 ) | protein_name( OR2M7_HUMAN Olfactory receptor 2M7 ) | prob( 99.9 ) | p_value( 1E-36 ) | Score( 220.4 ) | SS( 0.0 ) | Cols( 265 ) | QueryHMM( 31-309 ) ]	[ Q8NGE1 | percent(89.32 ) | e_value( 4.9E-33 ) | protein_name( OR6C4_HUMAN Olfactory receptor 6C4 ) | prob( 99.9 ) | p_value( 1.3E-36 ) | Score( 219.6 ) | SS( 0.0 ) | Cols( 276 ) | QueryHMM( 13-303 ) ]	[ Q8NGE0 | percent(87.38 ) | e_value( 4.9E-31 ) | protein_name( O10AD_HUMAN Olfactory receptor 10AD1 ) | prob( 99.9 ) | p_value( 1.3E-34 ) | Score( 208.6 ) | SS( 0.0 ) | Cols( 277 ) | QueryHMM( 19-309 ) ]	[ Q8NGJ2 | percent(84.69 ) | e_value( 4.8E-26 ) | protein_name( O52H1_HUMAN Olfactory receptor 52H1 ) | prob( 99.8 ) | p_value( 1.3E-29 ) | Score( 179.5 ) | SS( 0.0 ) | Cols( 271 ) | QueryHMM( 32-316 ) ]	[ Q8NH41 | percent(78.16 ) | e_value( 4.7E-33 ) | protein_name( OR4KF_HUMAN Olfactory receptor 4K15 ) | prob( 99.9 ) | p_value( 1.2E-36 ) | Score( 223.0 ) | SS( 0.0 ) | Cols( 272 ) | QueryHMM( 42-326 ) ]	[ Q8NGJ7 | percent(84.98 ) | e_value( 4.7E-24 ) | protein_name( O51A2_HUMAN Olfactory receptor 51A2 ) | prob( 99.8 ) | p_value( 1.2E-27 ) | Score( 167.4 ) | SS( 0.0 ) | Cols( 266 ) | QueryHMM( 30-308 ) ]	[ A6NDL8 | percent(89.10 ) | e_value( 4.6E-31 ) | protein_name( O6C68_HUMAN Olfactory receptor 6C68 ) | prob( 99.9 ) | p_value( 1.2E-34 ) | Score( 208.3 ) | SS( 0.0 ) | Cols( 278 ) | QueryHMM( 14-304 ) ]	[ Q8NGE3 | percent(85.62 ) | e_value( 4.5E-32 ) | protein_name( O10P1_HUMAN Olfactory receptor 10P1 ) | prob( 99.9 ) | p_value( 1.2E-35 ) | Score( 214.3 ) | SS( 0.0 ) | Cols( 268 ) | QueryHMM( 28-309 ) ]	[ Q8NH64 | percent(84.94 ) | e_value( 4.5E-25 ) | protein_name( O51A7_HUMAN Olfactory receptor 51A7 ) | prob( 99.8 ) | p_value( 1.2E-28 ) | Score( 173.3 ) | SS( 0.0 ) | Cols( 265 ) | QueryHMM( 25-302 ) ]	[ Q8NGX9 | percent(87.70 ) | e_value( 4.4E-29 ) | protein_name( OR6P1_HUMAN Olfactory receptor 6P1 ) | prob( 99.9 ) | p_value( 1.1E-32 ) | Score( 197.1 ) | SS( 0.0 ) | Cols( 278 ) | QueryHMM( 17-307 ) ]	[ Q96RJ0 | percent(89.09 ) | e_value( 4.2E-40 ) | protein_name( TAAR1_HUMAN Trace amine-associated receptor 1 ) | prob( 100.0 ) | p_value( 1.1E-43 ) | Score( 263.9 ) | SS( 0.0 ) | Cols( 302 ) | QueryHMM( 10-322 ) ]
pdam_00017300-RA ( 56 ) -> [ P0C7N5 | percent(69.58 ) | e_value( 9E-40 ) | protein_name( OR8U9_HUMAN Olfactory receptor 8U9 ) | prob( 100.0 ) | p_value( 2.4E-43 ) | Score( 296.3 ) | SS( 0.0 ) | Cols( 215 ) | QueryHMM( 4-305 ) ]	[ P47888 | percent(66.67 ) | e_value( 9.5E-33 ) | protein_name( OR3A3_HUMAN Olfactory receptor 3A3 ) | prob( 99.9 ) | p_value( 2.5E-36 ) | Score( 250.7 ) | SS( 0.0 ) | Cols( 214 ) | QueryHMM( 14-314 ) ]	[ P0C617 | percent(65.35 ) | e_value( 9.2E-34 ) | protein_name( O5AL1_HUMAN Olfactory receptor 5AL1 ) | prob( 99.9 ) | p_value( 2.4E-37 ) | Score( 258.3 ) | SS( 0.0 ) | Cols( 215 ) | QueryHMM( 20-321 ) ]	[ Q8NH85 | percent(63.89 ) | e_value( 8E-39 ) | protein_name( OR5R1_HUMAN Olfactory receptor 5R1 ) | prob( 100.0 ) | p_value( 2.1E-42 ) | Score( 291.7 ) | SS( 0.0 ) | Cols( 207 ) | QueryHMM( 12-305 ) ]	[ Q8NGP3 | percent(68.39 ) | e_value( 8E-36 ) | protein_name( OR5M9_HUMAN Olfactory receptor 5M9 ) | prob( 100.0 ) | p_value( 2.1E-39 ) | Score( 270.1 ) | SS( 0.0 ) | Cols( 212 ) | QueryHMM( 4-302 ) ]	[ Q9H342 | percent(62.66 ) | e_value( 8.9E-18 ) | protein_name( O51J1_HUMAN Olfactory receptor 51J1 ) | prob( 99.4 ) | p_value( 2.3E-21 ) | Score( 150.2 ) | SS( 0.0 ) | Cols( 198 ) | QueryHMM( 25-308 ) ]	[ Q8NGE7 | percent(64.18 ) | e_value( 8.8E-35 ) | protein_name( OR9K2_HUMAN Olfactory receptor 9K2 ) | prob( 100.0 ) | p_value( 2.3E-38 ) | Score( 265.7 ) | SS( 0.0 ) | Cols( 215 ) | QueryHMM( 29-330 ) ]	[ Q8NGQ6 | percent(67.83 ) | e_value( 8.8E-34 ) | protein_name( OR9I1_HUMAN Olfactory receptor 9I1 ) | prob( 99.9 ) | p_value( 2.3E-37 ) | Score( 256.9 ) | SS( 0.0 ) | Cols( 213 ) | QueryHMM( 5-304 ) ]	[ Q8NGG5 | percent(66.77 ) | e_value( 8.6E-35 ) | protein_name( OR8K1_HUMAN Olfactory receptor 8K1 ) | prob( 100.0 ) | p_value( 2.3E-38 ) | Score( 264.2 ) | SS( 0.0 ) | Cols( 213 ) | QueryHMM( 12-311 ) ]	[ Q8NGP9 | percent(69.35 ) | e_value( 7.8E-40 ) | protein_name( O5AR1_HUMAN Olfactory receptor 5AR1 ) | prob( 100.0 ) | p_value( 2E-43 ) | Score( 296.8 ) | SS( 0.0 ) | Cols( 215 ) | QueryHMM( 3-304 ) ]	[ Q8NGP8 | percent(68.25 ) | e_value( 7.8E-36 ) | protein_name( OR5M1_HUMAN Olfactory receptor 5M1 ) | prob( 100.0 ) | p_value( 2E-39 ) | Score( 270.7 ) | SS( 0.0 ) | Cols( 215 ) | QueryHMM( 4-305 ) ]	[ Q96RB7 | percent(69.84 ) | e_value( 7.5E-39 ) | protein_name( OR5MB_HUMAN Olfactory receptor 5M11 ) | prob( 100.0 ) | p_value( 2E-42 ) | Score( 289.7 ) | SS( 0.0 ) | Cols( 213 ) | QueryHMM( 5-303 ) ]	[ Q8NH50 | percent(68.08 ) | e_value( 7.1E-33 ) | protein_name( OR8K5_HUMAN Olfactory receptor 8K5 ) | prob( 99.9 ) | p_value( 1.9E-36 ) | Score( 250.2 ) | SS( 0.0 ) | Cols( 209 ) | QueryHMM( 9-304 ) ]	[ Q8NG78 | percent(62.72 ) | e_value( 6.8E-34 ) | protein_name( OR8G5_HUMAN Olfactory receptor 8G5 ) | prob( 99.9 ) | p_value( 1.8E-37 ) | Score( 260.8 ) | SS( 0.0 ) | Cols( 217 ) | QueryHMM( 37-340 ) ]	[ Q8NGP6 | percent(68.49 ) | e_value( 6.5E-35 ) | protein_name( OR5M8_HUMAN Olfactory receptor 5M8 ) | prob( 100.0 ) | p_value( 1.7E-38 ) | Score( 264.1 ) | SS( 0.0 ) | Cols( 213 ) | QueryHMM( 3-302 ) ]	[ Q8NGG2 | percent(59.61 ) | e_value( 6.1E-32 ) | protein_name( OR5T2_HUMAN Olfactory receptor 5T2 ) | prob( 99.9 ) | p_value( 1.6E-35 ) | Score( 248.7 ) | SS( 0.0 ) | Cols( 214 ) | QueryHMM( 44-344 ) ]	[ Q96R09 | percent(69.90 ) | e_value( 5E-35 ) | protein_name( OR5B2_HUMAN Olfactory receptor 5B2 ) | prob( 100.0 ) | p_value( 1.3E-38 ) | Score( 264.7 ) | SS( 0.0 ) | Cols( 216 ) | QueryHMM( 2-304 ) ]	[ Q15617 | percent(69.13 ) | e_value( 5.6E-34 ) | protein_name( OR8G1_HUMAN Olfactory receptor 8G1 ) | prob( 99.9 ) | p_value( 1.5E-37 ) | Score( 257.9 ) | SS( 0.0 ) | Cols( 215 ) | QueryHMM( 3-304 ) ]	[ Q8NGP2 | percent(67.72 ) | e_value( 5.5E-34 ) | protein_name( OR8J1_HUMAN Olfactory receptor 8J1 ) | prob( 99.9 ) | p_value( 1.4E-37 ) | Score( 258.5 ) | SS( 0.0 ) | Cols( 214 ) | QueryHMM( 5-306 ) ]	[ Q8NH89 | percent(69.13 ) | e_value( 5.5E-31 ) | protein_name( O5AK3_HUMAN Putative olfactory receptor 5AK3 ) | prob( 99.9 ) | p_value( 1.4E-34 ) | Score( 236.7 ) | SS( 0.0 ) | Cols( 206 ) | QueryHMM( 5-297 ) ]	[ Q8NH51 | percent(68.27 ) | e_value( 5.4E-34 ) | protein_name( OR8K3_HUMAN Olfactory receptor 8K3 ) | prob( 99.9 ) | p_value( 1.4E-37 ) | Score( 258.1 ) | SS( 0.0 ) | Cols( 213 ) | QueryHMM( 5-304 ) ]	[ A6NL26 | percent(69.26 ) | e_value( 5.2E-38 ) | protein_name( OR5BL_HUMAN Olfactory receptor 5B21 ) | prob( 100.0 ) | p_value( 1.4E-41 ) | Score( 284.6 ) | SS( 0.0 ) | Cols( 214 ) | QueryHMM( 3-303 ) ]	[ Q13607 | percent(68.14 ) | e_value( 5.1E-37 ) | protein_name( OR2F1_HUMAN Olfactory receptor 2F1 ) | prob( 100.0 ) | p_value( 1.3E-40 ) | Score( 278.8 ) | SS( 0.0 ) | Cols( 216 ) | QueryHMM( 3-305 ) ]	[ Q96R08 | percent(67.83 ) | e_value( 4.8E-40 ) | protein_name( OR5BC_HUMAN Olfactory receptor 5B12 ) | prob( 100.0 ) | p_value( 1.3E-43 ) | Score( 298.7 ) | SS( 0.0 ) | Cols( 213 ) | QueryHMM( 3-302 ) ]	[ Q8NH48 | percent(68.15 ) | e_value( 4.8E-36 ) | protein_name( OR5B3_HUMAN Olfactory receptor 5B3 ) | prob( 100.0 ) | p_value( 1.3E-39 ) | Score( 272.0 ) | SS( 0.0 ) | Cols( 214 ) | QueryHMM( 3-303 ) ]	[ Q8N0Y5 | percent(67.74 ) | e_value( 4.8E-35 ) | protein_name( OR8I2_HUMAN Olfactory receptor 8I2 ) | prob( 100.0 ) | p_value( 1.2E-38 ) | Score( 264.9 ) | SS( 0.0 ) | Cols( 210 ) | QueryHMM( 7-302 ) ]	[ Q8NGK9 | percent(67.07 ) | e_value( 4.6E-32 ) | protein_name( OR5DG_HUMAN Olfactory receptor 5D16 ) | prob( 99.9 ) | p_value( 1.2E-35 ) | Score( 246.8 ) | SS( 0.0 ) | Cols( 220 ) | QueryHMM( 6-312 ) ]	[ Q8NGL3 | percent(66.56 ) | e_value( 4.4E-34 ) | protein_name( OR5DE_HUMAN Olfactory receptor 5D14 ) | prob( 99.9 ) | p_value( 1.2E-37 ) | Score( 258.9 ) | SS( 0.0 ) | Cols( 209 ) | QueryHMM( 11-306 ) ]	[ Q8NGL1 | percent(68.05 ) | e_value( 4.2E-37 ) | protein_name( OR5DI_HUMAN Olfactory receptor 5D18 ) | prob( 100.0 ) | p_value( 1.1E-40 ) | Score( 278.9 ) | SS( 0.0 ) | Cols( 213 ) | QueryHMM( 7-306 ) ]	[ P59922 | percent(67.31 ) | e_value( 4.1E-32 ) | protein_name( OR2B8_HUMAN Putative olfactory receptor 2B8 ) | prob( 99.9 ) | p_value( 1.1E-35 ) | Score( 245.5 ) | SS( 0.0 ) | Cols( 210 ) | QueryHMM( 10-306 ) ]	[ Q8NGG1 | percent(67.94 ) | e_value( 3E-35 ) | protein_name( OR8J2_HUMAN Olfactory receptor 8J2 ) | prob( 100.0 ) | p_value( 7.8E-39 ) | Score( 266.8 ) | SS( 0.0 ) | Cols( 214 ) | QueryHMM( 6-306 ) ]	[ Q8NGR4 | percent(65.62 ) | e_value( 3.7E-31 ) | protein_name( OR5C1_HUMAN Olfactory receptor 5C1 ) | prob( 99.9 ) | p_value( 9.7E-35 ) | Score( 240.0 ) | SS( 0.0 ) | Cols( 210 ) | QueryHMM( 13-309 ) ]	[ Q8NGQ1 | percent(65.75 ) | e_value( 3.6E-38 ) | protein_name( OR9G4_HUMAN Olfactory receptor 9G4 ) | prob( 100.0 ) | p_value( 9.4E-42 ) | Score( 287.7 ) | SS( 0.0 ) | Cols( 215 ) | QueryHMM( 18-319 ) ]	[ A6NET4 | percent(68.85 ) | e_value( 3.4E-30 ) | protein_name( OR5K3_HUMAN Olfactory receptor 5K3 ) | prob( 99.9 ) | p_value( 9E-34 ) | Score( 233.6 ) | SS( 0.0 ) | Cols( 221 ) | QueryHMM( 3-310 ) ]	[ Q8NGP4 | percent(68.73 ) | e_value( 3.3E-36 ) | protein_name( OR5M3_HUMAN Olfactory receptor 5M3 ) | prob( 100.0 ) | p_value( 8.7E-40 ) | Score( 272.3 ) | SS( 0.0 ) | Cols( 211 ) | QueryHMM( 5-302 ) ]	[ Q8N162 | percent(68.91 ) | e_value( 3.3E-33 ) | protein_name( OR8H2_HUMAN Olfactory receptor 8H2 ) | prob( 99.9 ) | p_value( 8.6E-37 ) | Score( 252.9 ) | SS( 0.0 ) | Cols( 215 ) | QueryHMM( 4-304 ) ]	[ Q8NGQ3 | percent(67.08 ) | e_value( 3.3E-32 ) | protein_name( OR1S2_HUMAN Olfactory receptor 1S2 ) | prob( 99.9 ) | p_value( 8.6E-36 ) | Score( 247.5 ) | SS( 0.0 ) | Cols( 218 ) | QueryHMM( 13-317 ) ]	[ Q8NGF7 | percent(68.15 ) | e_value( 2E-32 ) | protein_name( OR5BH_HUMAN Olfactory receptor 5B17 ) | prob( 99.9 ) | p_value( 5.3E-36 ) | Score( 247.8 ) | SS( 0.0 ) | Cols( 214 ) | QueryHMM( 3-303 ) ]	[ P0C7N1 | percent(68.03 ) | e_value( 2.9E-39 ) | protein_name( OR8U8_HUMAN Olfactory receptor 8U8 ) | prob( 100.0 ) | p_value( 7.5E-43 ) | Score( 294.1 ) | SS( 0.0 ) | Cols( 217 ) | QueryHMM( 4-307 ) ]	[ Q8NGL4 | percent(67.52 ) | e_value( 2.9E-31 ) | protein_name( OR5DD_HUMAN Olfactory receptor 5D13 ) | prob( 99.9 ) | p_value( 7.6E-35 ) | Score( 240.1 ) | SS( 0.0 ) | Cols( 212 ) | QueryHMM( 7-305 ) ]	[ P0C628 | percent(68.08 ) | e_value( 2.8E-32 ) | protein_name( O5AC1_HUMAN Olfactory receptor 5AC1 ) | prob( 99.9 ) | p_value( 7.5E-36 ) | Score( 246.1 ) | SS( 0.0 ) | Cols( 209 ) | QueryHMM( 9-304 ) ]	[ Q8NH69 | percent(69.03 ) | e_value( 2.6E-34 ) | protein_name( OR5W2_HUMAN Olfactory receptor 5W2 ) | prob( 99.9 ) | p_value( 6.8E-38 ) | Score( 260.0 ) | SS( 0.0 ) | Cols( 214 ) | QueryHMM( 4-304 ) ]	[ Q8NGG3 | percent(62.65 ) | e_value( 2.6E-32 ) | protein_name( OR5T3_HUMAN Olfactory receptor 5T3 ) | prob( 99.9 ) | p_value( 6.9E-36 ) | Score( 249.5 ) | SS( 0.0 ) | Cols( 213 ) | QueryHMM( 36-335 ) ]	[ Q8NH10 | percent(69.58 ) | e_value( 2.4E-40 ) | protein_name( OR8U1_HUMAN Olfactory receptor 8U1 ) | prob( 100.0 ) | p_value( 6.3E-44 ) | Score( 300.1 ) | SS( 0.0 ) | Cols( 215 ) | QueryHMM( 4-305 ) ]	[ Q8NGC0 | percent(59.39 ) | e_value( 2.4E-33 ) | protein_name( O5AU1_HUMAN Olfactory receptor 5AU1 ) | prob( 99.9 ) | p_value( 6.2E-37 ) | Score( 258.6 ) | SS( 0.0 ) | Cols( 215 ) | QueryHMM( 54-355 ) ]	[ Q8NGF4 | percent(68.67 ) | e_value( 2.3E-35 ) | protein_name( O5AP2_HUMAN Olfactory receptor 5AP2 ) | prob( 100.0 ) | p_value( 6E-39 ) | Score( 267.7 ) | SS( 0.0 ) | Cols( 217 ) | QueryHMM( 8-311 ) ]	[ Q8NGJ0 | percent(68.25 ) | e_value( 2.2E-36 ) | protein_name( OR5A1_HUMAN Olfactory receptor 5A1 ) | prob( 100.0 ) | p_value( 5.8E-40 ) | Score( 274.4 ) | SS( 0.0 ) | Cols( 215 ) | QueryHMM( 8-309 ) ]	[ Q8NGE9 | percent(68.15 ) | e_value( 1.9E-34 ) | protein_name( OR9Q2_HUMAN Olfactory receptor 9Q2 ) | prob( 99.9 ) | p_value( 4.9E-38 ) | Score( 261.4 ) | SS( 0.0 ) | Cols( 214 ) | QueryHMM( 5-305 ) ]	[ O95221 | percent(68.15 ) | e_value( 1.8E-35 ) | protein_name( OR5F1_HUMAN Olfactory receptor 5F1 ) | prob( 100.0 ) | p_value( 4.6E-39 ) | Score( 268.2 ) | SS( 0.0 ) | Cols( 214 ) | QueryHMM( 4-304 ) ]	[ Q6IEU7 | percent(69.52 ) | e_value( 1.6E-37 ) | protein_name( OR5MA_HUMAN Olfactory receptor 5M10 ) | prob( 100.0 ) | p_value( 4.1E-41 ) | Score( 282.1 ) | SS( 0.0 ) | Cols( 219 ) | QueryHMM( 4-309 ) ]
pdam_00013387-RA ( 51 ) -> [ P41231 | percent(75.33 ) | e_value( 9E-31 ) | protein_name( P2RY2_HUMAN P2Y purinoceptor 2 ) | prob( 99.9 ) | p_value( 2.4E-34 ) | Score( 225.9 ) | SS( 0.0 ) | Cols( 284 ) | QueryHMM( 29-317 ) ]	[ Q99527 | percent(70.67 ) | e_value( 9.8E-33 ) | protein_name( GPER1_HUMAN G-protein coupled estrogen receptor 1 ) | prob( 99.9 ) | p_value( 2.6E-36 ) | Score( 238.3 ) | SS( 0.0 ) | Cols( 265 ) | QueryHMM( 67-340 ) ]	[ P51684 | percent(75.94 ) | e_value( 9.7E-38 ) | protein_name( CCR6_HUMAN C-C chemokine receptor type 6 ) | prob( 100.0 ) | p_value( 2.6E-41 ) | Score( 270.1 ) | SS( 0.0 ) | Cols( 284 ) | QueryHMM( 44-337 ) ]	[ Q9NS75 | percent(84.10 ) | e_value( 9.7E-34 ) | protein_name( CLTR2_HUMAN Cysteinyl leukotriene receptor 2 ) | prob( 99.9 ) | p_value( 2.6E-37 ) | Score( 242.3 ) | SS( 0.0 ) | Cols( 291 ) | QueryHMM( 31-325 ) ]	[ P51685 | percent(79.44 ) | e_value( 8.5E-38 ) | protein_name( CCR8_HUMAN C-C chemokine receptor type 8 ) | prob( 100.0 ) | p_value( 2.2E-41 ) | Score( 268.7 ) | SS( 0.0 ) | Cols( 282 ) | QueryHMM( 33-320 ) ]	[ P55085 | percent(73.05 ) | e_value( 8.5E-35 ) | protein_name( PAR2_HUMAN Proteinase-activated receptor 2 ) | prob( 100.0 ) | p_value( 2.3E-38 ) | Score( 253.1 ) | SS( 0.0 ) | Cols( 290 ) | QueryHMM( 75-366 ) ]	[ Q9H1C0 | percent(79.84 ) | e_value( 7E-33 ) | protein_name( LPAR5_HUMAN Lysophosphatidic acid receptor 5 ) | prob( 99.9 ) | p_value( 1.9E-36 ) | Score( 239.0 ) | SS( 0.0 ) | Cols( 297 ) | QueryHMM( 8-312 ) ]	[ P46095 | percent(69.89 ) | e_value( 7.5E-25 ) | protein_name( GPR6_HUMAN G-protein coupled receptor 6 ) | prob( 99.8 ) | p_value( 2E-28 ) | Score( 187.2 ) | SS( 0.0 ) | Cols( 253 ) | QueryHMM( 89-349 ) ]	[ Q9GZQ4 | percent(71.81 ) | e_value( 6.5E-39 ) | protein_name( NMUR2_HUMAN Neuromedin-U receptor 2 ) | prob( 100.0 ) | p_value( 1.7E-42 ) | Score( 281.1 ) | SS( 0.0 ) | Cols( 298 ) | QueryHMM( 41-346 ) ]	[ P21462 | percent(81.14 ) | e_value( 6.5E-34 ) | protein_name( FPR1_HUMAN fMet-Leu-Phe receptor ) | prob( 99.9 ) | p_value( 1.7E-37 ) | Score( 243.7 ) | SS( 0.0 ) | Cols( 284 ) | QueryHMM( 22-319 ) ]	[ Q7Z602 | percent(97.38 ) | e_value( 6.5E-14 ) | protein_name( GP141_HUMAN Probable G-protein coupled receptor 141 ) | prob( 98.9 ) | p_value( 1.7E-17 ) | Score( 115.2 ) | SS( 0.0 ) | Cols( 297 ) | QueryHMM( 4-304 ) ]	[ O00574 | percent(80.99 ) | e_value( 6.4E-33 ) | protein_name( CXCR6_HUMAN C-X-C chemokine receptor type 6 ) | prob( 99.9 ) | p_value( 1.7E-36 ) | Score( 236.7 ) | SS( 0.0 ) | Cols( 277 ) | QueryHMM( 30-309 ) ]	[ P47900 | percent(77.48 ) | e_value( 6.1E-33 ) | protein_name( P2RY1_HUMAN P2Y purinoceptor 1 ) | prob( 99.9 ) | p_value( 1.6E-36 ) | Score( 239.4 ) | SS( 0.0 ) | Cols( 289 ) | QueryHMM( 48-345 ) ]	[ P25106 | percent(78.18 ) | e_value( 5.4E-34 ) | protein_name( ACKR3_HUMAN Atypical chemokine receptor 3 ) | prob( 99.9 ) | p_value( 1.4E-37 ) | Score( 245.2 ) | SS( 0.0 ) | Cols( 283 ) | QueryHMM( 44-334 ) ]	[ P41145 | percent(76.05 ) | e_value( 5.2E-44 ) | protein_name( OPRK_HUMAN Kappa-type opioid receptor ) | prob( 100.0 ) | p_value( 1.4E-47 ) | Score( 310.6 ) | SS( 0.0 ) | Cols( 289 ) | QueryHMM( 60-351 ) ]	[ P51582 | percent(79.45 ) | e_value( 5.2E-34 ) | protein_name( P2RY4_HUMAN P2Y purinoceptor 4 ) | prob( 99.9 ) | p_value( 1.4E-37 ) | Score( 245.6 ) | SS( 0.0 ) | Cols( 290 ) | QueryHMM( 30-324 ) ]	[ P35372 | percent(71.50 ) | e_value( 4.6E-45 ) | protein_name( OPRM_HUMAN Mu-type opioid receptor ) | prob( 100.0 ) | p_value( 1.2E-48 ) | Score( 319.3 ) | SS( 0.0 ) | Cols( 286 ) | QueryHMM( 67-354 ) ]	[ Q99788 | percent(79.62 ) | e_value( 4.3E-36 ) | protein_name( CML1_HUMAN Chemokine-like receptor 1 ) | prob( 100.0 ) | p_value( 1.1E-39 ) | Score( 259.5 ) | SS( 0.0 ) | Cols( 297 ) | QueryHMM( 29-334 ) ]	[ P32248 | percent(75.13 ) | e_value( 4.1E-34 ) | protein_name( CCR7_HUMAN C-C chemokine receptor type 7 ) | prob( 99.9 ) | p_value( 1.1E-37 ) | Score( 247.3 ) | SS( 0.0 ) | Cols( 284 ) | QueryHMM( 55-347 ) ]	[ P41143 | percent(78.23 ) | e_value( 3E-44 ) | protein_name( OPRD_HUMAN Delta-type opioid receptor ) | prob( 100.0 ) | p_value( 7.9E-48 ) | Score( 311.4 ) | SS( 0.0 ) | Cols( 291 ) | QueryHMM( 49-341 ) ]	[ P31391 | percent(72.94 ) | e_value( 3.5E-44 ) | protein_name( SSR4_HUMAN Somatostatin receptor type 4 ) | prob( 100.0 ) | p_value( 9.2E-48 ) | Score( 312.6 ) | SS( 0.0 ) | Cols( 283 ) | QueryHMM( 48-332 ) ]	[ Q99678 | percent(72.91 ) | e_value( 3.5E-29 ) | protein_name( GPR20_HUMAN G-protein coupled receptor 20 ) | prob( 99.9 ) | p_value( 9.3E-33 ) | Score( 214.4 ) | SS( 0.0 ) | Cols( 261 ) | QueryHMM( 56-318 ) ]	[ O75388 | percent(78.09 ) | e_value( 3.5E-28 ) | protein_name( GPR32_HUMAN Probable G-protein coupled receptor 32 ) | prob( 99.9 ) | p_value( 9.3E-32 ) | Score( 207.9 ) | SS( 0.0 ) | Cols( 278 ) | QueryHMM( 42-333 ) ]	[ P35414 | percent(76.58 ) | e_value( 3.4E-43 ) | protein_name( APJ_HUMAN Apelin receptor ) | prob( 100.0 ) | p_value( 9.1E-47 ) | Score( 305.4 ) | SS( 0.0 ) | Cols( 291 ) | QueryHMM( 28-329 ) ]	[ Q15077 | percent(88.41 ) | e_value( 3.2E-31 ) | protein_name( P2RY6_HUMAN P2Y purinoceptor 6 ) | prob( 99.9 ) | p_value( 8.6E-35 ) | Score( 224.8 ) | SS( 0.0 ) | Cols( 290 ) | QueryHMM( 23-320 ) ]	[ P47211 | percent(82.81 ) | e_value( 2E-45 ) | protein_name( GALR1_HUMAN Galanin receptor type 1 ) | prob( 100.0 ) | p_value( 5.4E-49 ) | Score( 316.3 ) | SS( 0.0 ) | Cols( 289 ) | QueryHMM( 33-324 ) ]	[ P25024 | percent(81.43 ) | e_value( 2E-39 ) | protein_name( CXCR1_HUMAN C-X-C chemokine receptor type 1 ) | prob( 100.0 ) | p_value( 5.3E-43 ) | Score( 278.5 ) | SS( 0.0 ) | Cols( 285 ) | QueryHMM( 36-326 ) ]	[ Q15722 | percent(75.85 ) | e_value( 2E-29 ) | protein_name( LT4R1_HUMAN Leukotriene B4 receptor 1 ) | prob( 99.9 ) | p_value( 5.2E-33 ) | Score( 215.5 ) | SS( 0.0 ) | Cols( 267 ) | QueryHMM( 20-294 ) ]	[ P49685 | percent(80.00 ) | e_value( 2.9E-37 ) | protein_name( GPR15_HUMAN G-protein coupled receptor 15 ) | prob( 100.0 ) | p_value( 7.7E-41 ) | Score( 265.8 ) | SS( 0.0 ) | Cols( 288 ) | QueryHMM( 31-323 ) ]	[ P25089 | percent(77.62 ) | e_value( 2.7E-34 ) | protein_name( FPR3_HUMAN N-formyl peptide receptor 3 ) | prob( 99.9 ) | p_value( 7.1E-38 ) | Score( 246.4 ) | SS( 0.0 ) | Cols( 274 ) | QueryHMM( 32-320 ) ]	[ O43603 | percent(74.94 ) | e_value( 2.6E-42 ) | protein_name( GALR2_HUMAN Galanin receptor type 2 ) | prob( 100.0 ) | p_value( 6.7E-46 ) | Score( 300.5 ) | SS( 0.0 ) | Cols( 290 ) | QueryHMM( 22-314 ) ]	[ O60755 | percent(77.99 ) | e_value( 2.6E-39 ) | protein_name( GALR3_HUMAN Galanin receptor type 3 ) | prob( 100.0 ) | p_value( 6.9E-43 ) | Score( 279.5 ) | SS( 0.0 ) | Cols( 287 ) | QueryHMM( 17-313 ) ]	[ P46094 | percent(81.68 ) | e_value( 2.4E-34 ) | protein_name( XCR1_HUMAN Chemokine XC receptor 1 ) | prob( 99.9 ) | p_value( 6.3E-38 ) | Score( 244.9 ) | SS( 0.0 ) | Cols( 272 ) | QueryHMM( 31-308 ) ]	[ P30872 | percent(73.40 ) | e_value( 2.1E-44 ) | protein_name( SSR1_HUMAN Somatostatin receptor type 1 ) | prob( 100.0 ) | p_value( 5.7E-48 ) | Score( 314.2 ) | SS( 0.0 ) | Cols( 287 ) | QueryHMM( 57-345 ) ]	[ P41146 | percent(78.38 ) | e_value( 1.8E-43 ) | protein_name( OPRX_HUMAN Nociceptin receptor ) | prob( 100.0 ) | p_value( 4.7E-47 ) | Score( 306.2 ) | SS( 0.0 ) | Cols( 290 ) | QueryHMM( 53-344 ) ]	[ P50052 | percent(84.85 ) | e_value( 1.8E-38 ) | protein_name( AGTR2_HUMAN Type-2 angiotensin II receptor ) | prob( 100.0 ) | p_value( 4.6E-42 ) | Score( 273.8 ) | SS( 0.0 ) | Cols( 308 ) | QueryHMM( 20-335 ) ]	[ O00155 | percent(78.39 ) | e_value( 1.8E-31 ) | protein_name( GPR25_HUMAN Probable G-protein coupled receptor 25 ) | prob( 99.9 ) | p_value( 4.7E-35 ) | Score( 229.2 ) | SS( 0.0 ) | Cols( 283 ) | QueryHMM( 35-324 ) ]	[ Q96P68 | percent(84.57 ) | e_value( 1.8E-29 ) | protein_name( OXGR1_HUMAN 2-oxoglutarate receptor 1 ) | prob( 99.9 ) | p_value( 4.9E-33 ) | Score( 214.5 ) | SS( 0.0 ) | Cols( 285 ) | QueryHMM( 33-322 ) ]	[ Q9BPV8 | percent(83.33 ) | e_value( 1.8E-25 ) | protein_name( P2Y13_HUMAN P2Y purinoceptor 13 ) | prob( 99.8 ) | p_value( 4.6E-29 ) | Score( 190.7 ) | SS( 0.0 ) | Cols( 295 ) | QueryHMM( 28-329 ) ]	[ Q9NPB9 | percent(80.00 ) | e_value( 1.6E-33 ) | protein_name( ACKR4_HUMAN Atypical chemokine receptor 4 ) | prob( 99.9 ) | p_value( 4.3E-37 ) | Score( 241.2 ) | SS( 0.0 ) | Cols( 280 ) | QueryHMM( 37-323 ) ]	[ P46093 | percent(78.45 ) | e_value( 1.6E-31 ) | protein_name( GPR4_HUMAN G-protein coupled receptor 4 ) | prob( 99.9 ) | p_value( 4.1E-35 ) | Score( 229.6 ) | SS( 0.0 ) | Cols( 284 ) | QueryHMM( 14-305 ) ]	[ P49238 | percent(77.46 ) | e_value( 1.5E-36 ) | protein_name( CX3C1_HUMAN CX3C chemokine receptor 1 ) | prob( 100.0 ) | p_value( 4.1E-40 ) | Score( 260.7 ) | SS( 0.0 ) | Cols( 275 ) | QueryHMM( 32-313 ) ]	[ Q13304 | percent(78.47 ) | e_value( 1.5E-35 ) | protein_name( GPR17_HUMAN Uracil nucleotide/cysteinyl leukotriene receptor ) | prob( 100.0 ) | p_value( 3.9E-39 ) | Score( 255.6 ) | SS( 0.0 ) | Cols( 288 ) | QueryHMM( 55-348 ) ]	[ Q99677 | percent(77.03 ) | e_value( 1.5E-34 ) | protein_name( LPAR4_HUMAN Lysophosphatidic acid receptor 4 ) | prob( 100.0 ) | p_value( 4.1E-38 ) | Score( 249.4 ) | SS( 0.0 ) | Cols( 285 ) | QueryHMM( 33-324 ) ]	[ P25025 | percent(78.33 ) | e_value( 1.4E-39 ) | protein_name( CXCR2_HUMAN C-X-C chemokine receptor type 2 ) | prob( 100.0 ) | p_value( 3.7E-43 ) | Score( 280.5 ) | SS( 0.0 ) | Cols( 282 ) | QueryHMM( 46-333 ) ]	[ P30874 | percent(82.38 ) | e_value( 1.2E-46 ) | protein_name( SSR2_HUMAN Somatostatin receptor type 2 ) | prob( 100.0 ) | p_value( 3.2E-50 ) | Score( 326.3 ) | SS( 0.0 ) | Cols( 304 ) | QueryHMM( 27-332 ) ]	[ P37288 | percent(72.49 ) | e_value( 1.2E-38 ) | protein_name( V1AR_HUMAN Vasopressin V1a receptor ) | prob( 100.0 ) | p_value( 3E-42 ) | Score( 279.7 ) | SS( 0.0 ) | Cols( 303 ) | QueryHMM( 52-382 ) ]	[ P47901 | percent(66.75 ) | e_value( 1.2E-34 ) | protein_name( V1BR_HUMAN Vasopressin V1b receptor ) | prob( 100.0 ) | p_value( 3.1E-38 ) | Score( 254.3 ) | SS( 0.0 ) | Cols( 283 ) | QueryHMM( 38-356 ) ]	[ O15218 | percent(69.55 ) | e_value( 1.2E-31 ) | protein_name( GP182_HUMAN G-protein coupled receptor 182 ) | prob( 99.9 ) | p_value( 3.2E-35 ) | Score( 233.4 ) | SS( 0.0 ) | Cols( 281 ) | QueryHMM( 52-339 ) ]	[ O00590 | percent(73.18 ) | e_value( 1.2E-30 ) | protein_name( ACKR2_HUMAN Atypical chemokine receptor 2 ) | prob( 99.9 ) | p_value( 3.2E-34 ) | Score( 225.6 ) | SS( 0.0 ) | Cols( 281 ) | QueryHMM( 45-331 ) ]
pdam_00002661-RA ( 26 ) -> [ Q13585 | percent(45.71 ) | e_value( 8.4E-40 ) | protein_name( MTR1L_HUMAN Melatonin-related receptor ) | prob( 100.0 ) | p_value( 2.4E-43 ) | Score( 269.8 ) | SS( 0.0 ) | Cols( 282 ) | QueryHMM( 26-310 ) ]	[ Q969N4 | percent(87.13 ) | e_value( 7.7E-38 ) | protein_name( TAAR8_HUMAN Trace amine-associated receptor 8 ) | prob( 100.0 ) | p_value( 2.2E-41 ) | Score( 240.0 ) | SS( 0.0 ) | Cols( 298 ) | QueryHMM( 25-326 ) ]	[ Q9P1P5 | percent(83.48 ) | e_value( 7.4E-38 ) | protein_name( TAAR2_HUMAN Trace amine-associated receptor 2 ) | prob( 100.0 ) | p_value( 2.1E-41 ) | Score( 240.9 ) | SS( 0.0 ) | Cols( 293 ) | QueryHMM( 37-333 ) ]	[ P07550 | percent(74.82 ) | e_value( 7.3E-43 ) | protein_name( ADRB2_HUMAN Beta-2 adrenergic receptor ) | prob( 100.0 ) | p_value( 2.1E-46 ) | Score( 274.9 ) | SS( 0.0 ) | Cols( 309 ) | QueryHMM( 29-342 ) ]	[ Q13639 | percent(79.12 ) | e_value( 7.1E-46 ) | protein_name( 5HT4R_HUMAN 5-hydroxytryptamine receptor 4 ) | prob( 100.0 ) | p_value( 2E-49 ) | Score( 290.1 ) | SS( 0.0 ) | Cols( 307 ) | QueryHMM( 11-330 ) ]	[ P13945 | percent(79.41 ) | e_value( 6.6E-41 ) | protein_name( ADRB3_HUMAN Beta-3 adrenergic receptor ) | prob( 100.0 ) | p_value( 1.9E-44 ) | Score( 263.1 ) | SS( 0.0 ) | Cols( 324 ) | QueryHMM( 35-363 ) ]	[ P47898 | percent(84.87 ) | e_value( 6.2E-37 ) | protein_name( 5HT5A_HUMAN 5-hydroxytryptamine receptor 5A ) | prob( 100.0 ) | p_value( 1.8E-40 ) | Score( 236.2 ) | SS( 0.0 ) | Cols( 303 ) | QueryHMM( 52-355 ) ]	[ P34969 | percent(68.68 ) | e_value( 5.7E-44 ) | protein_name( 5HT7R_HUMAN 5-hydroxytryptamine receptor 7 ) | prob( 100.0 ) | p_value( 1.6E-47 ) | Score( 286.4 ) | SS( 0.0 ) | Cols( 329 ) | QueryHMM( 78-410 ) ]	[ P35368 | percent(64.23 ) | e_value( 5.4E-48 ) | protein_name( ADA1B_HUMAN Alpha-1B adrenergic receptor ) | prob( 100.0 ) | p_value( 1.6E-51 ) | Score( 313.2 ) | SS( 0.0 ) | Cols( 334 ) | QueryHMM( 44-377 ) ]	[ P18089 | percent(88.89 ) | e_value( 5.4E-47 ) | protein_name( ADA2B_HUMAN Alpha-2B adrenergic receptor ) | prob( 100.0 ) | p_value( 1.5E-50 ) | Score( 302.0 ) | SS( 0.0 ) | Cols( 400 ) | QueryHMM( 15-444 ) ]	[ P25100 | percent(57.87 ) | e_value( 3.6E-44 ) | protein_name( ADA1D_HUMAN Alpha-1D adrenergic receptor ) | prob( 100.0 ) | p_value( 1E-47 ) | Score( 293.7 ) | SS( 0.0 ) | Cols( 331 ) | QueryHMM( 98-428 ) ]	[ P35462 | percent(90.50 ) | e_value( 3.2E-44 ) | protein_name( DRD3_HUMAN D(3) dopamine receptor ) | prob( 100.0 ) | p_value( 9.3E-48 ) | Score( 281.6 ) | SS( 0.0 ) | Cols( 362 ) | QueryHMM( 32-400 ) ]	[ P32238 | percent(80.37 ) | e_value( 2.7E-43 ) | protein_name( CCKAR_HUMAN Cholecystokinin receptor type A ) | prob( 100.0 ) | p_value( 7.8E-47 ) | Score( 278.6 ) | SS( 0.0 ) | Cols( 344 ) | QueryHMM( 36-388 ) ]	[ P49286 | percent(79.83 ) | e_value( 2.5E-41 ) | protein_name( MTR1B_HUMAN Melatonin receptor type 1B ) | prob( 100.0 ) | p_value( 7.1E-45 ) | Score( 261.7 ) | SS( 0.0 ) | Cols( 289 ) | QueryHMM( 35-326 ) ]	[ Q9P1P4 | percent(80.76 ) | e_value( 2.4E-36 ) | protein_name( TAAR3_HUMAN Putative trace amine-associated receptor 3 ) | prob( 100.0 ) | p_value( 6.8E-40 ) | Score( 231.7 ) | SS( 0.0 ) | Cols( 277 ) | QueryHMM( 45-327 ) ]	[ P35367 | percent(40.66 ) | e_value( 2.2E-41 ) | protein_name( HRH1_HUMAN Histamine H1 receptor ) | prob( 100.0 ) | p_value( 6.2E-45 ) | Score( 271.7 ) | SS( 0.0 ) | Cols( 198 ) | QueryHMM( 26-224 ) ]	[ P18825 | percent(85.28 ) | e_value( 2.1E-43 ) | protein_name( ADA2C_HUMAN Alpha-2C adrenergic receptor ) | prob( 100.0 ) | p_value( 5.9E-47 ) | Score( 281.9 ) | SS( 0.0 ) | Cols( 394 ) | QueryHMM( 54-455 ) ]	[ P08908 | percent(91.23 ) | e_value( 1.6E-47 ) | protein_name( 5HT1A_HUMAN 5-hydroxytryptamine receptor 1A ) | prob( 100.0 ) | p_value( 4.7E-51 ) | Score( 302.6 ) | SS( 0.0 ) | Cols( 385 ) | QueryHMM( 33-418 ) ]	[ P30939 | percent(94.26 ) | e_value( 1.6E-45 ) | protein_name( 5HT1F_HUMAN 5-hydroxytryptamine receptor 1F ) | prob( 100.0 ) | p_value( 4.7E-49 ) | Score( 285.9 ) | SS( 0.0 ) | Cols( 345 ) | QueryHMM( 22-366 ) ]	[ Q9Y5N1 | percent(84.49 ) | e_value( 1.4E-39 ) | protein_name( HRH3_HUMAN Histamine H3 receptor ) | prob( 100.0 ) | p_value( 4.1E-43 ) | Score( 258.2 ) | SS( 0.0 ) | Cols( 376 ) | QueryHMM( 33-428 ) ]	[ P35348 | percent(68.88 ) | e_value( 1.3E-47 ) | protein_name( ADA1A_HUMAN Alpha-1A adrenergic receptor ) | prob( 100.0 ) | p_value( 3.7E-51 ) | Score( 306.9 ) | SS( 0.0 ) | Cols( 321 ) | QueryHMM( 24-344 ) ]	[ P28221 | percent(88.86 ) | e_value( 1.3E-44 ) | protein_name( 5HT1D_HUMAN 5-hydroxytryptamine receptor 1D ) | prob( 100.0 ) | p_value( 3.8E-48 ) | Score( 281.8 ) | SS( 0.0 ) | Cols( 335 ) | QueryHMM( 37-372 ) ]	[ P48039 | percent(82.00 ) | e_value( 1.3E-41 ) | protein_name( MTR1A_HUMAN Melatonin receptor type 1A ) | prob( 100.0 ) | p_value( 3.9E-45 ) | Score( 262.1 ) | SS( 0.0 ) | Cols( 287 ) | QueryHMM( 24-313 ) ]	[ P28335 | percent(71.40 ) | e_value( 1.2E-39 ) | protein_name( 5HT2C_HUMAN 5-hydroxytryptamine receptor 2C ) | prob( 100.0 ) | p_value( 3.5E-43 ) | Score( 259.4 ) | SS( 0.0 ) | Cols( 327 ) | QueryHMM( 57-388 ) ]	[ P25021 | percent(83.29 ) | e_value( 1.1E-45 ) | protein_name( HRH2_HUMAN Histamine H2 receptor ) | prob( 100.0 ) | p_value( 3.2E-49 ) | Score( 286.2 ) | SS( 0.0 ) | Cols( 299 ) | QueryHMM( 12-314 ) ]	[ P08588 | percent(69.81 ) | e_value( 1.1E-44 ) | protein_name( ADRB1_HUMAN Beta-1 adrenergic receptor ) | prob( 100.0 ) | p_value( 3.1E-48 ) | Score( 290.6 ) | SS( 0.0 ) | Cols( 333 ) | QueryHMM( 57-394 ) ]
pdam_00013919-RA ( 17 ) -> [ P32249 | percent(83.10 ) | e_value( 8.9E-37 ) | protein_name( GP183_HUMAN G-protein coupled receptor 183 ) | prob( 100.0 ) | p_value( 2.6E-40 ) | Score( 230.4 ) | SS( 0.0 ) | Cols( 300 ) | QueryHMM( 19-326 ) ]	[ P34981 | percent(79.40 ) | e_value( 8.5E-42 ) | protein_name( TRFR_HUMAN Thyrotropin-releasing hormone receptor ) | prob( 100.0 ) | p_value( 2.4E-45 ) | Score( 261.5 ) | SS( 0.0 ) | Cols( 316 ) | QueryHMM( 23-340 ) ]	[ P25116 | percent(68.00 ) | e_value( 7E-31 ) | protein_name( PAR1_HUMAN Proteinase-activated receptor 1 ) | prob( 99.9 ) | p_value( 2E-34 ) | Score( 201.5 ) | SS( 0.0 ) | Cols( 289 ) | QueryHMM( 99-390 ) ]	[ P30411 | percent(73.91 ) | e_value( 7.2E-35 ) | protein_name( BKRB2_HUMAN B2 bradykinin receptor ) | prob( 100.0 ) | p_value( 2.1E-38 ) | Score( 221.9 ) | SS( 0.0 ) | Cols( 289 ) | QueryHMM( 54-348 ) ]	[ P49146 | percent(77.17 ) | e_value( 6.4E-40 ) | protein_name( NPY2R_HUMAN Neuropeptide Y receptor type 2 ) | prob( 100.0 ) | p_value( 1.8E-43 ) | Score( 249.6 ) | SS( 0.0 ) | Cols( 294 ) | QueryHMM( 49-344 ) ]	[ P48146 | percent(88.89 ) | e_value( 4.9E-40 ) | protein_name( NPBW2_HUMAN Neuropeptides B/W receptor type 2 ) | prob( 100.0 ) | p_value( 1.4E-43 ) | Score( 246.0 ) | SS( 0.0 ) | Cols( 296 ) | QueryHMM( 34-333 ) ]	[ Q96RI8 | percent(87.83 ) | e_value( 4.9E-40 ) | protein_name( TAAR6_HUMAN Trace amine-associated receptor 6 ) | prob( 100.0 ) | p_value( 1.4E-43 ) | Score( 247.1 ) | SS( 0.0 ) | Cols( 303 ) | QueryHMM( 23-327 ) ]	[ Q9BY21 | percent(79.89 ) | e_value( 4.5E-30 ) | protein_name( GPR87_HUMAN G-protein coupled receptor 87 ) | prob( 99.9 ) | p_value( 1.3E-33 ) | Score( 192.8 ) | SS( 0.0 ) | Cols( 286 ) | QueryHMM( 36-327 ) ]	[ Q15391 | percent(86.09 ) | e_value( 2.9E-27 ) | protein_name( P2Y14_HUMAN P2Y purinoceptor 14 ) | prob( 99.9 ) | p_value( 8.3E-31 ) | Score( 175.8 ) | SS( 0.0 ) | Cols( 291 ) | QueryHMM( 15-311 ) ]	[ Q969F8 | percent(75.63 ) | e_value( 2.5E-38 ) | protein_name( KISSR_HUMAN KiSS-1 receptor ) | prob( 100.0 ) | p_value( 7.1E-42 ) | Score( 242.0 ) | SS( 0.0 ) | Cols( 301 ) | QueryHMM( 39-343 ) ]	[ P49683 | percent(79.19 ) | e_value( 2.2E-41 ) | protein_name( PRLHR_HUMAN Prolactin-releasing peptide receptor ) | prob( 100.0 ) | p_value( 6.4E-45 ) | Score( 256.8 ) | SS( 0.0 ) | Cols( 293 ) | QueryHMM( 62-355 ) ]	[ Q99705 | percent(66.59 ) | e_value( 2.1E-38 ) | protein_name( MCHR1_HUMAN Melanin-concentrating hormone receptor 1 ) | prob( 100.0 ) | p_value( 6.1E-42 ) | Score( 244.1 ) | SS( 0.0 ) | Cols( 281 ) | QueryHMM( 107-392 ) ]	[ Q9NQS5 | percent(91.16 ) | e_value( 1.8E-34 ) | protein_name( GPR84_HUMAN G-protein coupled receptor 84 ) | prob( 99.9 ) | p_value( 5.2E-38 ) | Score( 220.0 ) | SS( 0.0 ) | Cols( 361 ) | QueryHMM( 12-390 ) ]	[ Q96P67 | percent(87.80 ) | e_value( 1.5E-19 ) | protein_name( GPR82_HUMAN Probable G-protein coupled receptor 82 ) | prob( 99.5 ) | p_value( 4.4E-23 ) | Score( 133.0 ) | SS( 0.0 ) | Cols( 295 ) | QueryHMM( 9-327 ) ]	[ P28222 | percent(87.69 ) | e_value( 1.3E-45 ) | protein_name( 5HT1B_HUMAN 5-hydroxytryptamine receptor 1B ) | prob( 100.0 ) | p_value( 3.7E-49 ) | Score( 282.4 ) | SS( 0.0 ) | Cols( 342 ) | QueryHMM( 46-389 ) ]	[ Q92847 | percent(78.96 ) | e_value( 1.1E-39 ) | protein_name( GHSR_HUMAN Growth hormone secretagogue receptor type 1 ) | prob( 100.0 ) | p_value( 3.3E-43 ) | Score( 246.9 ) | SS( 0.0 ) | Cols( 289 ) | QueryHMM( 47-340 ) ]	[ O15552 | percent(84.85 ) | e_value( 1.1E-26 ) | protein_name( FFAR2_HUMAN Free fatty acid receptor 2 ) | prob( 99.8 ) | p_value( 3.3E-30 ) | Score( 172.0 ) | SS( 0.0 ) | Cols( 280 ) | QueryHMM( 5-289 ) ]
pdam_00008152-RA ( 15 ) -> [ O95838 | percent(66.37 ) | e_value( 9.2E-44 ) | protein_name( GLP2R_HUMAN Glucagon-like peptide 2 receptor ) | prob( 100.0 ) | p_value( 1.9E-47 ) | Score( 354.1 ) | SS( 0.0 ) | Cols( 367 ) | QueryHMM( 58-458 ) ]	[ P41586 | percent(77.56 ) | e_value( 8.9E-45 ) | protein_name( PACR_HUMAN Pituitary adenylate cyclase-activating polypeptide type I receptor ) | prob( 100.0 ) | p_value( 1.9E-48 ) | Score( 355.3 ) | SS( 0.0 ) | Cols( 363 ) | QueryHMM( 18-424 ) ]	[ P30988 | percent(69.20 ) | e_value( 6E-47 ) | protein_name( CALCR_HUMAN Calcitonin receptor ) | prob( 100.0 ) | p_value( 1.2E-50 ) | Score( 371.4 ) | SS( 0.0 ) | Cols( 328 ) | QueryHMM( 66-411 ) ]	[ P48546 | percent(80.69 ) | e_value( 6.3E-43 ) | protein_name( GIPR_HUMAN Gastric inhibitory polypeptide receptor ) | prob( 100.0 ) | p_value( 1.3E-46 ) | Score( 341.9 ) | SS( 0.0 ) | Cols( 376 ) | QueryHMM( 13-419 ) ]	[ P32241 | percent(74.84 ) | e_value( 5E-46 ) | protein_name( VIPR1_HUMAN Vasoactive intestinal polypeptide receptor 1 ) | prob( 100.0 ) | p_value( 1E-49 ) | Score( 363.4 ) | SS( 0.0 ) | Cols( 342 ) | QueryHMM( 56-416 ) ]	[ Q02643 | percent(77.78 ) | e_value( 5.5E-39 ) | protein_name( GHRHR_HUMAN Growth hormone-releasing hormone receptor ) | prob( 100.0 ) | p_value( 1.1E-42 ) | Score( 310.5 ) | SS( 0.0 ) | Cols( 329 ) | QueryHMM( 51-396 ) ]	[ P34998 | percent(75.90 ) | e_value( 4.3E-46 ) | protein_name( CRFR1_HUMAN Corticotropin-releasing factor receptor 1 ) | prob( 100.0 ) | p_value( 8.9E-50 ) | Score( 362.7 ) | SS( 0.0 ) | Cols( 337 ) | QueryHMM( 40-419 ) ]	[ P47872 | percent(75.91 ) | e_value( 3.8E-45 ) | protein_name( SCTR_HUMAN Secretin receptor ) | prob( 100.0 ) | p_value( 7.8E-49 ) | Score( 355.7 ) | SS( 0.0 ) | Cols( 334 ) | QueryHMM( 62-411 ) ]	[ Q13324 | percent(81.51 ) | e_value( 3.2E-49 ) | protein_name( CRFR2_HUMAN Corticotropin-releasing factor receptor 2 ) | prob( 100.0 ) | p_value( 6.7E-53 ) | Score( 381.8 ) | SS( 0.0 ) | Cols( 335 ) | QueryHMM( 37-384 ) ]	[ Q16602 | percent(73.10 ) | e_value( 2.2E-46 ) | protein_name( CALRL_HUMAN Calcitonin gene-related peptide type 1 receptor ) | prob( 100.0 ) | p_value( 4.7E-50 ) | Score( 366.2 ) | SS( 0.0 ) | Cols( 337 ) | QueryHMM( 50-404 ) ]	[ P47871 | percent(77.78 ) | e_value( 1.9E-49 ) | protein_name( GLR_HUMAN Glucagon receptor ) | prob( 100.0 ) | p_value( 4E-53 ) | Score( 389.5 ) | SS( 0.0 ) | Cols( 371 ) | QueryHMM( 25-431 ) ]	[ P43220 | percent(81.43 ) | e_value( 1.6E-43 ) | protein_name( GLP1R_HUMAN Glucagon-like peptide 1 receptor ) | prob( 100.0 ) | p_value( 3.3E-47 ) | Score( 346.0 ) | SS( 0.0 ) | Cols( 377 ) | QueryHMM( 13-424 ) ]	[ Q03431 | percent(56.66 ) | e_value( 1.3E-47 ) | protein_name( PTH1R_HUMAN Parathyroid hormone/parathyroid hormone-related peptide receptor ) | prob( 100.0 ) | p_value( 2.7E-51 ) | Score( 384.9 ) | SS( 0.0 ) | Cols( 336 ) | QueryHMM( 106-488 ) ]	[ P41587 | percent(78.77 ) | e_value( 1.3E-45 ) | protein_name( VIPR2_HUMAN Vasoactive intestinal polypeptide receptor 2 ) | prob( 100.0 ) | p_value( 2.7E-49 ) | Score( 358.7 ) | SS( 0.0 ) | Cols( 345 ) | QueryHMM( 32-395 ) ]	[ P49190 | percent(64.91 ) | e_value( 1.1E-45 ) | protein_name( PTH2R_HUMAN Parathyroid hormone 2 receptor ) | prob( 100.0 ) | p_value( 2.3E-49 ) | Score( 367.9 ) | SS( 0.0 ) | Cols( 357 ) | QueryHMM( 40-440 ) ]
pdam_00013920-RA ( 12 ) -> [ P32247 | percent(74.19 ) | e_value( 9E-39 ) | protein_name( BRS3_HUMAN Bombesin receptor subtype-3 ) | prob( 100.0 ) | p_value( 2.6E-42 ) | Score( 243.3 ) | SS( 0.0 ) | Cols( 296 ) | QueryHMM( 47-351 ) ]	[ P48145 | percent(89.33 ) | e_value( 9.2E-38 ) | protein_name( NPBW1_HUMAN Neuropeptides B/W receptor type 1 ) | prob( 100.0 ) | p_value( 2.7E-41 ) | Score( 231.9 ) | SS( 0.0 ) | Cols( 293 ) | QueryHMM( 30-326 ) ]	[ P46092 | percent(77.62 ) | e_value( 7.6E-26 ) | protein_name( CCR10_HUMAN C-C chemokine receptor type 10 ) | prob( 99.8 ) | p_value( 2.2E-29 ) | Score( 168.6 ) | SS( 0.0 ) | Cols( 281 ) | QueryHMM( 40-330 ) ]	[ Q8NFJ6 | percent(75.78 ) | e_value( 7.2E-34 ) | protein_name( PKR2_HUMAN Prokineticin receptor 2 ) | prob( 99.9 ) | p_value( 2.1E-37 ) | Score( 214.7 ) | SS( 0.0 ) | Cols( 291 ) | QueryHMM( 52-349 ) ]	[ P28336 | percent(76.67 ) | e_value( 6.8E-37 ) | protein_name( NMBR_HUMAN Neuromedin-B receptor ) | prob( 100.0 ) | p_value( 2E-40 ) | Score( 232.1 ) | SS( 0.0 ) | Cols( 299 ) | QueryHMM( 42-346 ) ]	[ P51681 | percent(79.26 ) | e_value( 6.3E-37 ) | protein_name( CCR5_HUMAN C-C chemokine receptor type 5 ) | prob( 100.0 ) | p_value( 1.8E-40 ) | Score( 229.3 ) | SS( 0.0 ) | Cols( 279 ) | QueryHMM( 27-312 ) ]	[ Q9Y271 | percent(84.27 ) | e_value( 4.4E-35 ) | protein_name( CLTR1_HUMAN Cysteinyl leukotriene receptor 1 ) | prob( 100.0 ) | p_value( 1.3E-38 ) | Score( 217.9 ) | SS( 0.0 ) | Cols( 284 ) | QueryHMM( 19-309 ) ]	[ Q9BXA5 | percent(86.83 ) | e_value( 4.4E-32 ) | protein_name( SUCR1_HUMAN Succinate receptor 1 ) | prob( 99.9 ) | p_value( 1.3E-35 ) | Score( 201.1 ) | SS( 0.0 ) | Cols( 290 ) | QueryHMM( 19-315 ) ]	[ Q16581 | percent(29.25 ) | e_value( 4.2E-34 ) | protein_name( C3AR_HUMAN C3a anaphylatoxin chemotactic receptor ) | prob( 99.9 ) | p_value( 1.2E-37 ) | Score( 222.1 ) | SS( 0.0 ) | Cols( 141 ) | QueryHMM( 20-162 ) ]	[ Q15761 | percent(82.02 ) | e_value( 3E-33 ) | protein_name( NPY5R_HUMAN Neuropeptide Y receptor type 5 ) | prob( 99.9 ) | p_value( 8.7E-37 ) | Score( 215.1 ) | SS( 0.0 ) | Cols( 365 ) | QueryHMM( 38-443 ) ]	[ Q15760 | percent(69.16 ) | e_value( 2.3E-34 ) | protein_name( GPR19_HUMAN Probable G-protein coupled receptor 19 ) | prob( 99.9 ) | p_value( 6.6E-38 ) | Score( 219.6 ) | SS( 0.0 ) | Cols( 287 ) | QueryHMM( 62-348 ) ]	[ Q8TCW9 | percent(74.05 ) | e_value( 1.3E-33 ) | protein_name( PKR1_HUMAN Prokineticin receptor 1 ) | prob( 99.9 ) | p_value( 3.7E-37 ) | Score( 214.0 ) | SS( 0.0 ) | Cols( 291 ) | QueryHMM( 62-359 ) ]
pdam_00013921-RA ( 11 ) -> [ P51686 | percent(76.15 ) | e_value( 7.8E-35 ) | protein_name( CCR9_HUMAN C-C chemokine receptor type 9 ) | prob( 100.0 ) | p_value( 2.2E-38 ) | Score( 221.6 ) | SS( 0.0 ) | Cols( 281 ) | QueryHMM( 45-333 ) ]	[ P43657 | percent(81.10 ) | e_value( 5.6E-32 ) | protein_name( LPAR6_HUMAN Lysophosphatidic acid receptor 6 ) | prob( 99.9 ) | p_value( 1.6E-35 ) | Score( 203.7 ) | SS( 0.0 ) | Cols( 279 ) | QueryHMM( 18-303 ) ]	[ P41597 | percent(73.80 ) | e_value( 3.1E-36 ) | protein_name( CCR2_HUMAN C-C chemokine receptor type 2 ) | prob( 100.0 ) | p_value( 9E-40 ) | Score( 229.9 ) | SS( 0.0 ) | Cols( 276 ) | QueryHMM( 43-323 ) ]	[ Q5NUL3 | percent(80.33 ) | e_value( 3.1E-28 ) | protein_name( FFAR4_HUMAN Free fatty acid receptor 4 ) | prob( 99.9 ) | p_value( 8.8E-32 ) | Score( 184.0 ) | SS( 0.0 ) | Cols( 290 ) | QueryHMM( 42-337 ) ]	[ Q8NGA4 | percent(72.06 ) | e_value( 2.9E-18 ) | protein_name( G32P1_HUMAN Putative G-protein coupled receptor GPR32P1 ) | prob( 99.4 ) | p_value( 8.2E-22 ) | Score( 123.4 ) | SS( 0.0 ) | Cols( 196 ) | QueryHMM( 43-245 ) ]	[ P51677 | percent(79.72 ) | e_value( 2.6E-38 ) | protein_name( CCR3_HUMAN C-C chemokine receptor type 3 ) | prob( 100.0 ) | p_value( 7.5E-42 ) | Score( 240.1 ) | SS( 0.0 ) | Cols( 283 ) | QueryHMM( 31-318 ) ]	[ O00254 | percent(72.19 ) | e_value( 2.3E-33 ) | protein_name( PAR3_HUMAN Proteinase-activated receptor 3 ) | prob( 99.9 ) | p_value( 6.6E-37 ) | Score( 213.7 ) | SS( 0.0 ) | Cols( 270 ) | QueryHMM( 92-364 ) ]	[ P51679 | percent(77.78 ) | e_value( 2.2E-39 ) | protein_name( CCR4_HUMAN C-C chemokine receptor type 4 ) | prob( 100.0 ) | p_value( 6.4E-43 ) | Score( 246.5 ) | SS( 0.0 ) | Cols( 280 ) | QueryHMM( 39-323 ) ]	[ Q96RI0 | percent(71.17 ) | e_value( 1.9E-28 ) | protein_name( PAR4_HUMAN Proteinase-activated receptor 4 ) | prob( 99.9 ) | p_value( 5.3E-32 ) | Score( 186.7 ) | SS( 0.0 ) | Cols( 274 ) | QueryHMM( 79-355 ) ]	[ Q8TDU9 | percent(75.40 ) | e_value( 1.2E-29 ) | protein_name( RL3R2_HUMAN Relaxin-3 receptor 2 ) | prob( 99.9 ) | p_value( 3.4E-33 ) | Score( 192.7 ) | SS( 0.0 ) | Cols( 282 ) | QueryHMM( 37-326 ) ]	[ Q8TDV5 | percent(85.37 ) | e_value( 1.1E-26 ) | protein_name( GP119_HUMAN Glucose-dependent insulinotropic receptor ) | prob( 99.8 ) | p_value( 3.2E-30 ) | Score( 173.6 ) | SS( 0.0 ) | Cols( 286 ) | QueryHMM( 7-293 ) ]
pdam_00007315-RA ( 10 ) -> [ O60353 | percent(67.00 ) | e_value( 8E-73 ) | protein_name( FZD6_HUMAN Frizzled-6 ) | prob( 100.0 ) | p_value( 1.9E-76 ) | Score( 538.3 ) | SS( 0.0 ) | Cols( 473 ) | QueryHMM( 21-512 ) ]	[ O75084 | percent(85.71 ) | e_value( 6.8E-82 ) | protein_name( FZD7_HUMAN Frizzled-7 ) | prob( 100.0 ) | p_value( 1.6E-85 ) | Score( 588.0 ) | SS( 0.0 ) | Cols( 492 ) | QueryHMM( 44-565 ) ]	[ Q14332 | percent(87.08 ) | e_value( 6.8E-82 ) | protein_name( FZD2_HUMAN Frizzled-2 ) | prob( 100.0 ) | p_value( 1.6E-85 ) | Score( 587.0 ) | SS( 0.0 ) | Cols( 492 ) | QueryHMM( 34-557 ) ]	[ Q9NPG1 | percent(71.17 ) | e_value( 5.7E-71 ) | protein_name( FZD3_HUMAN Frizzled-3 ) | prob( 100.0 ) | p_value( 1.4E-74 ) | Score( 522.1 ) | SS( 0.0 ) | Cols( 474 ) | QueryHMM( 25-517 ) ]	[ O00144 | percent(82.91 ) | e_value( 5.4E-83 ) | protein_name( FZD9_HUMAN Frizzled-9 ) | prob( 100.0 ) | p_value( 1.3E-86 ) | Score( 597.4 ) | SS( 0.0 ) | Cols( 490 ) | QueryHMM( 35-544 ) ]	[ Q9ULV1 | percent(90.32 ) | e_value( 3E-87 ) | protein_name( FZD4_HUMAN Frizzled-4 ) | prob( 100.0 ) | p_value( 7E-91 ) | Score( 619.9 ) | SS( 0.0 ) | Cols( 485 ) | QueryHMM( 39-525 ) ]	[ Q13467 | percent(84.10 ) | e_value( 3E-86 ) | protein_name( FZD5_HUMAN Frizzled-5 ) | prob( 100.0 ) | p_value( 7.1E-90 ) | Score( 618.9 ) | SS( 0.0 ) | Cols( 492 ) | QueryHMM( 28-540 ) ]	[ Q9ULW2 | percent(88.12 ) | e_value( 2.1E-88 ) | protein_name( FZD10_HUMAN Frizzled-10 ) | prob( 100.0 ) | p_value( 4.9E-92 ) | Score( 633.1 ) | SS( 0.0 ) | Cols( 512 ) | QueryHMM( 10-543 ) ]	[ Q9H461 | percent(71.61 ) | e_value( 1.4E-83 ) | protein_name( FZD8_HUMAN Frizzled-8 ) | prob( 100.0 ) | p_value( 3.4E-87 ) | Score( 611.7 ) | SS( 0.0 ) | Cols( 497 ) | QueryHMM( 30-621 ) ]	[ Q9UP38 | percent(75.73 ) | e_value( 1.1E-81 ) | protein_name( FZD1_HUMAN Frizzled-1 ) | prob( 100.0 ) | p_value( 2.5E-85 ) | Score( 594.3 ) | SS( 0.0 ) | Cols( 490 ) | QueryHMM( 112-638 ) ]
pdam_00019641-RA ( 7 ) -> [ Q96G91 | percent(72.19 ) | e_value( 7E-22 ) | protein_name( P2Y11_HUMAN P2Y purinoceptor 11 ) | prob( 99.7 ) | p_value( 1.6E-25 ) | Score( 186.9 ) | SS( 0.0 ) | Cols( 270 ) | QueryHMM( 34-326 ) ]	[ Q9P296 | percent(78.34 ) | e_value( 5.7E-22 ) | protein_name( C5AR2_HUMAN C5a anaphylatoxin chemotactic receptor 2 ) | prob( 99.7 ) | p_value( 1.3E-25 ) | Score( 185.4 ) | SS( 0.0 ) | Cols( 264 ) | QueryHMM( 41-308 ) ]	[ P35346 | percent(76.37 ) | e_value( 4.2E-45 ) | protein_name( SSR5_HUMAN Somatostatin receptor type 5 ) | prob( 100.0 ) | p_value( 9.4E-49 ) | Score( 348.7 ) | SS( 0.0 ) | Cols( 278 ) | QueryHMM( 41-320 ) ]	[ O95977 | percent(71.88 ) | e_value( 3.4E-23 ) | protein_name( S1PR4_HUMAN Sphingosine 1-phosphate receptor 4 ) | prob( 99.7 ) | p_value( 7.5E-27 ) | Score( 196.8 ) | SS( 0.0 ) | Cols( 276 ) | QueryHMM( 54-332 ) ]	[ P32745 | percent(87.08 ) | e_value( 3.2E-53 ) | protein_name( SSR3_HUMAN Somatostatin receptor type 3 ) | prob( 100.0 ) | p_value( 7.2E-57 ) | Score( 411.8 ) | SS( 0.0 ) | Cols( 364 ) | QueryHMM( 45-412 ) ]	[ Q96P88 | percent(78.77 ) | e_value( 2.6E-19 ) | protein_name( GNRR2_HUMAN Putative gonadotropin-releasing hormone II receptor ) | prob( 99.5 ) | p_value( 5.9E-23 ) | Score( 164.0 ) | SS( 0.0 ) | Cols( 230 ) | QueryHMM( 9-240 ) ]	[ Q9UHM6 | percent(79.08 ) | e_value( 1.1E-52 ) | protein_name( OPN4_HUMAN Melanopsin ) | prob( 100.0 ) | p_value( 2.4E-56 ) | Score( 414.3 ) | SS( 0.0 ) | Cols( 378 ) | QueryHMM( 76-463 ) ]
pdam_00010734-RA ( 7 ) -> [ P43119 | percent(75.39 ) | e_value( 4.8E-24 ) | protein_name( PI2R_HUMAN Prostacyclin receptor ) | prob( 99.8 ) | p_value( 1.4E-27 ) | Score( 160.3 ) | SS( 0.0 ) | Cols( 291 ) | QueryHMM( 18-313 ) ]	[ P43088 | percent(79.67 ) | e_value( 4.6E-22 ) | protein_name( PF2R_HUMAN Prostaglandin F2-alpha receptor ) | prob( 99.7 ) | p_value( 1.3E-25 ) | Score( 147.9 ) | SS( 0.0 ) | Cols( 286 ) | QueryHMM( 27-323 ) ]	[ P21731 | percent(80.47 ) | e_value( 3.5E-18 ) | protein_name( TA2R_HUMAN Thromboxane A2 receptor ) | prob( 99.4 ) | p_value( 1E-21 ) | Score( 125.5 ) | SS( 0.0 ) | Cols( 276 ) | QueryHMM( 25-317 ) ]	[ P04201 | percent(80.92 ) | e_value( 1.7E-25 ) | protein_name( MAS_HUMAN Proto-oncogene Mas ) | prob( 99.8 ) | p_value( 4.9E-29 ) | Score( 164.8 ) | SS( 0.0 ) | Cols( 263 ) | QueryHMM( 36-299 ) ]	[ P34972 | percent(78.33 ) | e_value( 1.4E-28 ) | protein_name( CNR2_HUMAN Cannabinoid receptor 2 ) | prob( 99.9 ) | p_value( 4.1E-32 ) | Score( 184.1 ) | SS( 0.0 ) | Cols( 282 ) | QueryHMM( 35-319 ) ]	[ Q15743 | percent(80.55 ) | e_value( 1.3E-31 ) | protein_name( OGR1_HUMAN Ovarian cancer G-protein coupled receptor 1 ) | prob( 99.9 ) | p_value( 3.7E-35 ) | Score( 201.4 ) | SS( 0.0 ) | Cols( 294 ) | QueryHMM( 8-307 ) ]	[ P43115 | percent(72.31 ) | e_value( 1.2E-22 ) | protein_name( PE2R3_HUMAN Prostaglandin E2 receptor EP3 subtype ) | prob( 99.7 ) | p_value( 3.5E-26 ) | Score( 152.6 ) | SS( 0.0 ) | Cols( 282 ) | QueryHMM( 48-356 ) ]
pdam_00017304-RA ( 6 ) -> [ Q96P65 | percent(67.52 ) | e_value( 9.5E-39 ) | protein_name( QRFPR_HUMAN Pyroglutamylated RF-amide peptide receptor ) | prob( 100.0 ) | p_value( 2.7E-42 ) | Score( 247.1 ) | SS( 0.0 ) | Cols( 291 ) | QueryHMM( 44-347 ) ]	[ P03999 | percent(81.61 ) | e_value( 6E-38 ) | protein_name( OPSB_HUMAN Short-wave-sensitive opsin 1 ) | prob( 100.0 ) | p_value( 1.7E-41 ) | Score( 236.2 ) | SS( 0.0 ) | Cols( 284 ) | QueryHMM( 32-320 ) ]	[ Q9Y5Y4 | percent(68.61 ) | e_value( 4.8E-27 ) | protein_name( PD2R2_HUMAN Prostaglandin D2 receptor 2 ) | prob( 99.8 ) | p_value( 1.4E-30 ) | Score( 178.3 ) | SS( 0.0 ) | Cols( 271 ) | QueryHMM( 33-322 ) ]	[ Q969V1 | percent(83.53 ) | e_value( 4.4E-36 ) | protein_name( MCHR2_HUMAN Melanin-concentrating hormone receptor 2 ) | prob( 100.0 ) | p_value( 1.3E-39 ) | Score( 225.1 ) | SS( 0.0 ) | Cols( 284 ) | QueryHMM( 32-320 ) ]	[ Q9Y5Y3 | percent(83.60 ) | e_value( 3.1E-37 ) | protein_name( GPR45_HUMAN Probable G-protein coupled receptor 45 ) | prob( 100.0 ) | p_value( 9.1E-41 ) | Score( 234.1 ) | SS( 0.0 ) | Cols( 311 ) | QueryHMM( 28-342 ) ]	[ Q6W5P4 | percent(76.28 ) | e_value( 1.4E-34 ) | protein_name( NPSR1_HUMAN Neuropeptide S receptor ) | prob( 100.0 ) | p_value( 4.1E-38 ) | Score( 219.2 ) | SS( 0.0 ) | Cols( 283 ) | QueryHMM( 53-338 ) ]
pdam_00019640-RA ( 6 ) -> [ P11229 | percent(40.43 ) | e_value( 9.7E-45 ) | protein_name( ACM1_HUMAN Muscarinic acetylcholine receptor M1 ) | prob( 100.0 ) | p_value( 2.4E-48 ) | Score( 338.4 ) | SS( 0.0 ) | Cols( 186 ) | QueryHMM( 31-217 ) ]	[ P08913 | percent(40.22 ) | e_value( 6.4E-44 ) | protein_name( ADA2A_HUMAN Alpha-2A adrenergic receptor ) | prob( 100.0 ) | p_value( 1.6E-47 ) | Score( 333.2 ) | SS( 0.0 ) | Cols( 187 ) | QueryHMM( 55-242 ) ]	[ P20309 | percent(34.58 ) | e_value( 5.2E-46 ) | protein_name( ACM3_HUMAN Muscarinic acetylcholine receptor M3 ) | prob( 100.0 ) | p_value( 1.3E-49 ) | Score( 357.0 ) | SS( 0.0 ) | Cols( 204 ) | QueryHMM( 58-264 ) ]	[ P08173 | percent(39.04 ) | e_value( 2.1E-46 ) | protein_name( ACM4_HUMAN Muscarinic acetylcholine receptor M4 ) | prob( 100.0 ) | p_value( 5.3E-50 ) | Score( 351.4 ) | SS( 0.0 ) | Cols( 187 ) | QueryHMM( 36-223 ) ]	[ P08912 | percent(35.53 ) | e_value( 1.7E-46 ) | protein_name( ACM5_HUMAN Muscarinic acetylcholine receptor M5 ) | prob( 100.0 ) | p_value( 4.2E-50 ) | Score( 356.3 ) | SS( 0.0 ) | Cols( 189 ) | QueryHMM( 36-225 ) ]	[ P08172 | percent(39.91 ) | e_value( 1.4E-47 ) | protein_name( ACM2_HUMAN Muscarinic acetylcholine receptor M2 ) | prob( 100.0 ) | p_value( 3.5E-51 ) | Score( 358.3 ) | SS( 0.0 ) | Cols( 186 ) | QueryHMM( 26-212 ) ]
pdam_00008454-RA ( 6 ) -> [ P32302 | percent(75.54 ) | e_value( 5.6E-37 ) | protein_name( CXCR5_HUMAN C-X-C chemokine receptor type 5 ) | prob( 100.0 ) | p_value( 1.5E-40 ) | Score( 245.5 ) | SS( 0.0 ) | Cols( 281 ) | QueryHMM( 53-343 ) ]	[ P49682 | percent(76.09 ) | e_value( 5.4E-37 ) | protein_name( CXCR3_HUMAN C-X-C chemokine receptor type 3 ) | prob( 100.0 ) | p_value( 1.4E-40 ) | Score( 245.3 ) | SS( 0.0 ) | Cols( 280 ) | QueryHMM( 53-341 ) ]	[ P30556 | percent(79.94 ) | e_value( 3E-39 ) | protein_name( AGTR1_HUMAN Type-1 angiotensin II receptor ) | prob( 100.0 ) | p_value( 7.9E-43 ) | Score( 257.8 ) | SS( 0.0 ) | Cols( 287 ) | QueryHMM( 29-323 ) ]	[ P46091 | percent(78.59 ) | e_value( 2.3E-35 ) | protein_name( GPR1_HUMAN G-protein coupled receptor 1 ) | prob( 100.0 ) | p_value( 6.2E-39 ) | Score( 234.6 ) | SS( 0.0 ) | Cols( 279 ) | QueryHMM( 37-319 ) ]	[ P30550 | percent(77.60 ) | e_value( 1.7E-36 ) | protein_name( GRPR_HUMAN Gastrin-releasing peptide receptor ) | prob( 100.0 ) | p_value( 4.5E-40 ) | Score( 243.6 ) | SS( 0.0 ) | Cols( 298 ) | QueryHMM( 39-341 ) ]	[ P32246 | percent(78.03 ) | e_value( 1.5E-39 ) | protein_name( CCR1_HUMAN C-C chemokine receptor type 1 ) | prob( 100.0 ) | p_value( 4.1E-43 ) | Score( 259.2 ) | SS( 0.0 ) | Cols( 277 ) | QueryHMM( 36-319 ) ]
pdam_00004028-RA ( 6 ) -> [ P30968 | percent(86.28 ) | e_value( 8.9E-28 ) | protein_name( GNRHR_HUMAN Gonadotropin-releasing hormone receptor ) | prob( 99.9 ) | p_value( 2.6E-31 ) | Score( 177.3 ) | SS( 0.0 ) | Cols( 283 ) | QueryHMM( 36-327 ) ]	[ Q7RTR8 | percent(91.08 ) | e_value( 5.8E-08 ) | protein_name( T2R42_HUMAN Taste receptor type 2 member 42 ) | prob( 97.3 ) | p_value( 1.7E-11 ) | Score( 68.1 ) | SS( 0.0 ) | Cols( 286 ) | QueryHMM( 8-302 ) ]	[ Q9NYW5 | percent(93.65 ) | e_value( 3E-09 ) | protein_name( TA2R4_HUMAN Taste receptor type 2 member 4 ) | prob( 97.8 ) | p_value( 8.6E-13 ) | Score( 74.6 ) | SS( 0.0 ) | Cols( 280 ) | QueryHMM( 11-298 ) ]	[ Q9NYW6 | percent(91.77 ) | e_value( 3.3E-10 ) | protein_name( TA2R3_HUMAN Taste receptor type 2 member 3 ) | prob( 98.1 ) | p_value( 9.5E-14 ) | Score( 80.4 ) | SS( 0.0 ) | Cols( 290 ) | QueryHMM( 7-304 ) ]	[ Q9NYW3 | percent(86.16 ) | e_value( 1.3E-11 ) | protein_name( TA2R7_HUMAN Taste receptor type 2 member 7 ) | prob( 98.5 ) | p_value( 3.6E-15 ) | Score( 88.2 ) | SS( 0.0 ) | Cols( 274 ) | QueryHMM( 15-301 ) ]	[ Q9NYW2 | percent(94.82 ) | e_value( 1.1E-12 ) | protein_name( TA2R8_HUMAN Taste receptor type 2 member 8 ) | prob( 98.7 ) | p_value( 3.1E-16 ) | Score( 93.7 ) | SS( 0.0 ) | Cols( 293 ) | QueryHMM( 3-305 ) ]
pdam_00017455-RA ( 5 ) -> [ Q6DWJ6 | percent(75.92 ) | e_value( 5.4E-28 ) | protein_name( GP139_HUMAN Probable G-protein coupled receptor 139 ) | prob( 99.9 ) | p_value( 1.5E-31 ) | Score( 180.3 ) | SS( 0.0 ) | Cols( 268 ) | QueryHMM( 28-307 ) ]	[ P21918 | percent(62.26 ) | e_value( 3E-41 ) | protein_name( DRD5_HUMAN D(1B) dopamine receptor ) | prob( 100.0 ) | p_value( 8.7E-45 ) | Score( 263.4 ) | SS( 0.0 ) | Cols( 297 ) | QueryHMM( 38-376 ) ]	[ P21728 | percent(68.61 ) | e_value( 1.7E-42 ) | protein_name( DRD1_HUMAN D(1A) dopamine receptor ) | prob( 100.0 ) | p_value( 4.9E-46 ) | Score( 268.3 ) | SS( 0.0 ) | Cols( 306 ) | QueryHMM( 20-349 ) ]	[ Q01718 | percent(85.52 ) | e_value( 1.4E-32 ) | protein_name( ACTHR_HUMAN Adrenocorticotropic hormone receptor ) | prob( 99.9 ) | p_value( 4E-36 ) | Score( 201.3 ) | SS( 0.0 ) | Cols( 254 ) | QueryHMM( 31-295 ) ]	[ Q9BZJ7 | percent(74.46 ) | e_value( 1.4E-15 ) | protein_name( GPR62_HUMAN G-protein coupled receptor 62 ) | prob( 99.1 ) | p_value( 3.9E-19 ) | Score( 112.1 ) | SS( 0.0 ) | Cols( 274 ) | QueryHMM( 19-307 ) ]
pdam_00009436-RA ( 5 ) -> [ Q5T6X5 | percent(82.83 ) | e_value( 3.9E-76 ) | protein_name( GPC6A_HUMAN G-protein coupled receptor family C group 6 member A ) | prob( 100.0 ) | p_value( 1E-79 ) | Score( 578.7 ) | SS( 0.0 ) | Cols( 767 ) | QueryHMM( 26-858 ) ]	[ Q9NZD1 | percent(70.72 ) | e_value( 3.9E-16 ) | protein_name( GPC5D_HUMAN G-protein coupled receptor family C group 5 member D ) | prob( 99.2 ) | p_value( 1E-19 ) | Score( 133.0 ) | SS( 0.0 ) | Cols( 244 ) | QueryHMM( 18-270 ) ]	[ Q7RTX0 | percent(89.32 ) | e_value( 1.8E-70 ) | protein_name( TS1R3_HUMAN Taste receptor type 1 member 3 ) | prob( 100.0 ) | p_value( 4.9E-74 ) | Score( 533.3 ) | SS( 0.0 ) | Cols( 761 ) | QueryHMM( 29-831 ) ]	[ Q8TE23 | percent(91.06 ) | e_value( 1.5E-72 ) | protein_name( TS1R2_HUMAN Taste receptor type 1 member 2 ) | prob( 100.0 ) | p_value( 4E-76 ) | Score( 547.2 ) | SS( 0.0 ) | Cols( 764 ) | QueryHMM( 27-839 ) ]	[ Q8NFJ5 | percent(81.23 ) | e_value( 1.3E-16 ) | protein_name( RAI3_HUMAN Retinoic acid-induced protein 3 ) | prob( 99.3 ) | p_value( 3.5E-20 ) | Score( 136.6 ) | SS( 0.0 ) | Cols( 290 ) | QueryHMM( 25-329 ) ]
pdam_00006668-RA ( 4 ) -> [ O60242 | percent(33.38 ) | e_value( 9E-69 ) | protein_name( AGRB3_HUMAN Adhesion G protein-coupled receptor B3 ) | prob( 100.0 ) | p_value( 2E-72 ) | Score( 575.8 ) | SS( 0.0 ) | Cols( 508 ) | QueryHMM( 569-1167 ) ]	[ O14514 | percent(31.82 ) | e_value( 1.7E-67 ) | protein_name( AGRB1_HUMAN Adhesion G protein-coupled receptor B1 ) | prob( 100.0 ) | p_value( 3.8E-71 ) | Score( 567.9 ) | SS( 0.0 ) | Cols( 504 ) | QueryHMM( 637-1200 ) ]	[ O60241 | percent(32.05 ) | e_value( 1.6E-62 ) | protein_name( AGRB2_HUMAN Adhesion G protein-coupled receptor B2 ) | prob( 100.0 ) | p_value( 3.6E-66 ) | Score( 528.8 ) | SS( 0.0 ) | Cols( 508 ) | QueryHMM( 591-1223 ) ]	[ Q6QNK2 | percent(58.70 ) | e_value( 1.3E-71 ) | protein_name( AGRD1_HUMAN Adhesion G-protein coupled receptor D1 ) | prob( 100.0 ) | p_value( 3E-75 ) | Score( 567.2 ) | SS( 0.0 ) | Cols( 513 ) | QueryHMM( 259-829 ) ]
pdam_00022316-RA ( 4 ) -> [ P50406 | percent(68.18 ) | e_value( 5.5E-37 ) | protein_name( 5HT6R_HUMAN 5-hydroxytryptamine receptor 6 ) | prob( 100.0 ) | p_value( 1.6E-40 ) | Score( 231.5 ) | SS( 0.0 ) | Cols( 300 ) | QueryHMM( 42-345 ) ]	[ O14804 | percent(79.53 ) | e_value( 5.4E-37 ) | protein_name( TAAR5_HUMAN Trace amine-associated receptor 5 ) | prob( 100.0 ) | p_value( 1.6E-40 ) | Score( 224.0 ) | SS( 0.0 ) | Cols( 268 ) | QueryHMM( 49-325 ) ]	[ Q9NS67 | percent(85.87 ) | e_value( 5.1E-23 ) | protein_name( GPR27_HUMAN Probable G-protein coupled receptor 27 ) | prob( 99.7 ) | p_value( 1.5E-26 ) | Score( 150.5 ) | SS( 0.0 ) | Cols( 322 ) | QueryHMM( 33-360 ) ]	[ P21917 | percent(82.82 ) | e_value( 3.3E-38 ) | protein_name( DRD4_HUMAN D(4) dopamine receptor ) | prob( 100.0 ) | p_value( 9.7E-42 ) | Score( 236.9 ) | SS( 0.0 ) | Cols( 347 ) | QueryHMM( 49-418 ) ]
pdam_00003579-RA ( 4 ) -> [ O15303 | percent(91.79 ) | e_value( 4.6E-97 ) | protein_name( GRM6_HUMAN Metabotropic glutamate receptor 6 ) | prob( 100.0 ) | p_value( 1E-100 ) | Score( 723.1 ) | SS( 0.0 ) | Cols( 805 ) | QueryHMM( 34-856 ) ]	[ Q13255 | percent(68.34 ) | e_value( 3.8E-97 ) | protein_name( GRM1_HUMAN Metabotropic glutamate receptor 1 ) | prob( 100.0 ) | p_value( 1E-100 ) | Score( 747.7 ) | SS( 0.0 ) | Cols( 816 ) | QueryHMM( 29-855 ) ]	[ Q14831 | percent(88.74 ) | e_value( 1E-103 ) | protein_name( GRM7_HUMAN Metabotropic glutamate receptor 7 ) | prob( 100.0 ) | p_value( 4E-107 ) | Score( 772.8 ) | SS( 0.0 ) | Cols( 812 ) | QueryHMM( 34-861 ) ]	[ Q14416 | percent(91.06 ) | e_value( 1.9E-97 ) | protein_name( GRM2_HUMAN Metabotropic glutamate receptor 2 ) | prob( 100.0 ) | p_value( 5E-101 ) | Score( 725.3 ) | SS( 0.0 ) | Cols( 794 ) | QueryHMM( 24-829 ) ]
pdam_00011076-RA ( 4 ) -> [ P21452 | percent(74.62 ) | e_value( 9.2E-43 ) | protein_name( NK2R_HUMAN Substance-K receptor ) | prob( 100.0 ) | p_value( 2.4E-46 ) | Score( 290.8 ) | SS( 0.0 ) | Cols( 297 ) | QueryHMM( 34-330 ) ]	[ Q9NYM4 | percent(68.79 ) | e_value( 3.3E-39 ) | protein_name( GPR83_HUMAN Probable G-protein coupled receptor 83 ) | prob( 100.0 ) | p_value( 8.4E-43 ) | Score( 270.9 ) | SS( 0.0 ) | Cols( 291 ) | QueryHMM( 70-365 ) ]	[ P25101 | percent(70.26 ) | e_value( 2.5E-31 ) | protein_name( EDNRA_HUMAN Endothelin-1 receptor ) | prob( 99.9 ) | p_value( 6.3E-35 ) | Score( 222.5 ) | SS( 0.0 ) | Cols( 300 ) | QueryHMM( 80-392 ) ]	[ O43193 | percent(71.84 ) | e_value( 1.5E-36 ) | protein_name( MTLR_HUMAN Motilin receptor ) | prob( 100.0 ) | p_value( 3.9E-40 ) | Score( 253.7 ) | SS( 0.0 ) | Cols( 296 ) | QueryHMM( 39-377 ) ]
pdam_00008579-RA ( 4 ) -> [ P23945 | percent(67.48 ) | e_value( 6.1E-45 ) | protein_name( FSHR_HUMAN Follicle-stimulating hormone receptor ) | prob( 100.0 ) | p_value( 1.7E-48 ) | Score( 343.9 ) | SS( 0.0 ) | Cols( 469 ) | QueryHMM( 176-648 ) ]	[ Q9BXB1 | percent(82.12 ) | e_value( 4.3E-61 ) | protein_name( LGR4_HUMAN Leucine-rich repeat-containing G-protein coupled receptor 4 ) | prob( 100.0 ) | p_value( 1.2E-64 ) | Score( 471.8 ) | SS( 0.0 ) | Cols( 781 ) | QueryHMM( 33-819 ) ]	[ Q9HBX8 | percent(78.90 ) | e_value( 2.4E-58 ) | protein_name( LGR6_HUMAN Leucine-rich repeat-containing G-protein coupled receptor 6 ) | prob( 100.0 ) | p_value( 6.5E-62 ) | Score( 452.9 ) | SS( 0.0 ) | Cols( 763 ) | QueryHMM( 69-844 ) ]	[ O75473 | percent(86.33 ) | e_value( 1.6E-63 ) | protein_name( LGR5_HUMAN Leucine-rich repeat-containing G-protein coupled receptor 5 ) | prob( 100.0 ) | p_value( 4.4E-67 ) | Score( 486.7 ) | SS( 0.0 ) | Cols( 783 ) | QueryHMM( 46-834 ) ]
pdam_00005244-RA ( 4 ) -> [ Q9H340 | percent(77.24 ) | e_value( 7.7E-22 ) | protein_name( O51B6_HUMAN Olfactory receptor 51B6 ) | prob( 99.7 ) | p_value( 1.8E-25 ) | Score( 192.2 ) | SS( 0.0 ) | Cols( 241 ) | QueryHMM( 33-306 ) ]	[ Q8NH53 | percent(77.19 ) | e_value( 7.6E-24 ) | protein_name( O52N1_HUMAN Olfactory receptor 52N1 ) | prob( 99.8 ) | p_value( 1.8E-27 ) | Score( 207.2 ) | SS( 0.0 ) | Cols( 247 ) | QueryHMM( 36-315 ) ]	[ Q9H339 | percent(78.85 ) | e_value( 2.7E-26 ) | protein_name( O51B5_HUMAN Olfactory receptor 51B5 ) | prob( 99.8 ) | p_value( 6.3E-30 ) | Score( 224.2 ) | SS( 0.0 ) | Cols( 246 ) | QueryHMM( 29-307 ) ]	[ Q8NH55 | percent(77.06 ) | e_value( 1.2E-25 ) | protein_name( O52E5_HUMAN Olfactory receptor 52E5 ) | prob( 99.8 ) | p_value( 2.8E-29 ) | Score( 220.7 ) | SS( 0.0 ) | Cols( 252 ) | QueryHMM( 36-317 ) ]
pdam_00000782-RA ( 3 ) -> [ Q14832 | percent(92.04 ) | e_value( 7E-100 ) | protein_name( GRM3_HUMAN Metabotropic glutamate receptor 3 ) | prob( 100.0 ) | p_value( 2E-103 ) | Score( 736.3 ) | SS( 0.0 ) | Cols( 809 ) | QueryHMM( 31-857 ) ]	[ O00222 | percent(88.22 ) | e_value( 2.2E-99 ) | protein_name( GRM8_HUMAN Metabotropic glutamate receptor 8 ) | prob( 100.0 ) | p_value( 6E-103 ) | Score( 735.5 ) | SS( 0.0 ) | Cols( 801 ) | QueryHMM( 30-852 ) ]	[ Q14833 | percent(87.39 ) | e_value( 1E-103 ) | protein_name( GRM4_HUMAN Metabotropic glutamate receptor 4 ) | prob( 100.0 ) | p_value( 3E-107 ) | Score( 765.9 ) | SS( 0.0 ) | Cols( 797 ) | QueryHMM( 38-857 ) ]
pdam_00012246-RA ( 3 ) -> [ O14718 | percent(88.43 ) | e_value( 9.4E-41 ) | protein_name( OPSX_HUMAN Visual pigment-like receptor peropsin ) | prob( 100.0 ) | p_value( 2.7E-44 ) | Score( 243.5 ) | SS( 0.0 ) | Cols( 298 ) | QueryHMM( 17-315 ) ]	[ P47804 | percent(95.19 ) | e_value( 2.2E-21 ) | protein_name( RGR_HUMAN RPE-retinal G protein-coupled receptor ) | prob( 99.6 ) | p_value( 6.3E-25 ) | Score( 136.6 ) | SS( 0.0 ) | Cols( 277 ) | QueryHMM( 13-289 ) ]	[ Q14330 | percent(86.40 ) | e_value( 1.1E-30 ) | protein_name( GPR18_HUMAN N-arachidonyl glycine receptor ) | prob( 99.9 ) | p_value( 3.2E-34 ) | Score( 188.8 ) | SS( 0.0 ) | Cols( 286 ) | QueryHMM( 12-300 ) ]
pdam_00012380-RA ( 3 ) -> [ O15529 | percent(81.79 ) | e_value( 1.3E-31 ) | protein_name( GPR42_HUMAN G-protein coupled receptor 42 ) | prob( 99.9 ) | p_value( 3.3E-35 ) | Score( 219.9 ) | SS( 0.0 ) | Cols( 283 ) | QueryHMM( 13-297 ) ]	[ O14843 | percent(81.79 ) | e_value( 1.2E-31 ) | protein_name( FFAR3_HUMAN Free fatty acid receptor 3 ) | prob( 99.9 ) | p_value( 3E-35 ) | Score( 220.2 ) | SS( 0.0 ) | Cols( 283 ) | QueryHMM( 13-297 ) ]	[ Q8TDU5 | percent(59.62 ) | e_value( 0.0035 ) | protein_name( VNRL4_HUMAN Putative vomeronasal receptor-like protein 4 ) | prob( 91.4 ) | p_value( 9.2E-07 ) | Score( 44.1 ) | SS( 0.0 ) | Cols( 124 ) | QueryHMM( 19-149 ) ]
pdam_00006791-RA ( 3 ) -> [ O43614 | percent(73.20 ) | e_value( 4.7E-45 ) | protein_name( OX2R_HUMAN Orexin receptor type 2 ) | prob( 100.0 ) | p_value( 1.3E-48 ) | Score( 282.8 ) | SS( 0.0 ) | Cols( 325 ) | QueryHMM( 47-389 ) ]	[ Q9UKP6 | percent(71.98 ) | e_value( 2.2E-35 ) | protein_name( UR2R_HUMAN Urotensin-2 receptor ) | prob( 100.0 ) | p_value( 6.3E-39 ) | Score( 223.9 ) | SS( 0.0 ) | Cols( 280 ) | QueryHMM( 52-332 ) ]	[ P29371 | percent(63.87 ) | e_value( 1.1E-42 ) | protein_name( NK3R_HUMAN Neuromedin-K receptor ) | prob( 100.0 ) | p_value( 3.2E-46 ) | Score( 270.7 ) | SS( 0.0 ) | Cols( 297 ) | QueryHMM( 78-376 ) ]
pdam_00014273-RA ( 3 ) -> [ O75899 | percent(77.26 ) | e_value( 4.9E-86 ) | protein_name( GABR2_HUMAN Gamma-aminobutyric acid type B receptor subunit 2 ) | prob( 100.0 ) | p_value( 1.2E-89 ) | Score( 689.1 ) | SS( 0.0 ) | Cols( 727 ) | QueryHMM( 51-820 ) ]	[ Q8NFN8 | percent(43.00 ) | e_value( 1.2E-38 ) | protein_name( GP156_HUMAN Probable G-protein coupled receptor 156 ) | prob( 100.0 ) | p_value( 2.8E-42 ) | Score( 324.7 ) | SS( 0.0 ) | Cols( 350 ) | QueryHMM( 42-398 ) ]	[ Q9UBS5 | percent(73.78 ) | e_value( 1.1E-77 ) | protein_name( GABR1_HUMAN Gamma-aminobutyric acid type B receptor subunit 1 ) | prob( 100.0 ) | p_value( 2.5E-81 ) | Score( 627.2 ) | SS( 0.0 ) | Cols( 709 ) | QueryHMM( 167-920 ) ]
pdam_00000629-RA ( 3 ) -> [ P21554 | percent(68.22 ) | e_value( 9.1E-33 ) | protein_name( CNR1_HUMAN Cannabinoid receptor 1 ) | prob( 99.9 ) | p_value( 2.6E-36 ) | Score( 213.5 ) | SS( 0.0 ) | Cols( 322 ) | QueryHMM( 83-419 ) ]	[ Q9NYW7 | percent(94.65 ) | e_value( 2E-08 ) | protein_name( TA2R1_HUMAN Taste receptor type 2 member 1 ) | prob( 97.5 ) | p_value( 5.7E-12 ) | Score( 69.9 ) | SS( 0.0 ) | Cols( 283 ) | QueryHMM( 8-294 ) ]	[ O95136 | percent(85.55 ) | e_value( 2.6E-30 ) | protein_name( S1PR2_HUMAN Sphingosine 1-phosphate receptor 2 ) | prob( 99.9 ) | p_value( 7.3E-34 ) | Score( 192.5 ) | SS( 0.0 ) | Cols( 302 ) | QueryHMM( 5-314 ) ]
pdam_00019775-RA ( 3 ) -> [ Q49SQ1 | percent(83.48 ) | e_value( 5E-26 ) | protein_name( GPR33_HUMAN Probable G-protein coupled receptor 33 ) | prob( 99.8 ) | p_value( 1.4E-29 ) | Score( 166.3 ) | SS( 0.0 ) | Cols( 278 ) | QueryHMM( 26-316 ) ]	[ P04001 | percent(80.22 ) | e_value( 3E-36 ) | protein_name( OPSG_HUMAN Medium-wave-sensitive opsin 1 ) | prob( 100.0 ) | p_value( 8.6E-40 ) | Score( 224.4 ) | SS( 0.0 ) | Cols( 292 ) | QueryHMM( 49-342 ) ]	[ P04000 | percent(80.22 ) | e_value( 2.5E-36 ) | protein_name( OPSR_HUMAN Long-wave-sensitive opsin 1 ) | prob( 100.0 ) | p_value( 7E-40 ) | Score( 224.9 ) | SS( 0.0 ) | Cols( 292 ) | QueryHMM( 49-342 ) ]
pdam_00002270-RA ( 3 ) -> [ P08100 | percent(84.20 ) | e_value( 7.5E-40 ) | protein_name( OPSD_HUMAN Rhodopsin ) | prob( 100.0 ) | p_value( 2.1E-43 ) | Score( 242.8 ) | SS( 0.0 ) | Cols( 293 ) | QueryHMM( 34-328 ) ]	[ Q6U736 | percent(79.66 ) | e_value( 2.9E-32 ) | protein_name( OPN5_HUMAN Opsin-5 ) | prob( 99.9 ) | p_value( 8.2E-36 ) | Score( 201.7 ) | SS( 0.0 ) | Cols( 282 ) | QueryHMM( 30-313 ) ]	[ Q9BXC1 | percent(84.08 ) | e_value( 2.2E-31 ) | protein_name( GP174_HUMAN Probable G-protein coupled receptor 174 ) | prob( 99.9 ) | p_value( 6.3E-35 ) | Score( 195.4 ) | SS( 0.0 ) | Cols( 280 ) | QueryHMM( 14-304 ) ]
pdam_00010278-RA ( 3 ) -> [ P24530 | percent(70.36 ) | e_value( 9.1E-35 ) | protein_name( EDNRB_HUMAN Endothelin receptor type B ) | prob( 100.0 ) | p_value( 2.6E-38 ) | Score( 221.9 ) | SS( 0.0 ) | Cols( 311 ) | QueryHMM( 100-410 ) ]	[ Q8TDS4 | percent(82.37 ) | e_value( 8.6E-33 ) | protein_name( HCAR2_HUMAN Hydroxycarboxylic acid receptor 2 ) | prob( 99.9 ) | p_value( 2.5E-36 ) | Score( 205.7 ) | SS( 0.0 ) | Cols( 299 ) | QueryHMM( 24-323 ) ]	[ P25105 | percent(88.01 ) | e_value( 4E-31 ) | protein_name( PTAFR_HUMAN Platelet-activating factor receptor ) | prob( 99.9 ) | p_value( 1.2E-34 ) | Score( 195.0 ) | SS( 0.0 ) | Cols( 301 ) | QueryHMM( 11-313 ) ]
pdam_00023339-RA ( 3 ) -> [ Q9BZJ8 | percent(69.18 ) | e_value( 7.1E-30 ) | protein_name( GPR61_HUMAN G-protein coupled receptor 61 ) | prob( 99.9 ) | p_value( 2E-33 ) | Score( 198.0 ) | SS( 0.0 ) | Cols( 312 ) | QueryHMM( 42-363 ) ]	[ P30518 | percent(82.21 ) | e_value( 3.3E-32 ) | protein_name( V2R_HUMAN Vasopressin V2 receptor ) | prob( 99.9 ) | p_value( 9.5E-36 ) | Score( 206.4 ) | SS( 0.0 ) | Cols( 305 ) | QueryHMM( 34-348 ) ]	[ Q9BXC0 | percent(79.48 ) | e_value( 2.1E-31 ) | protein_name( HCAR1_HUMAN Hydroxycarboxylic acid receptor 1 ) | prob( 99.9 ) | p_value( 6.1E-35 ) | Score( 200.1 ) | SS( 0.0 ) | Cols( 275 ) | QueryHMM( 17-299 ) ]
pdam_00009983-RA ( 3 ) -> [ Q86SP6 | percent(25.03 ) | e_value( 3.9E-09 ) | protein_name( GP149_HUMAN Probable G-protein coupled receptor 149 ) | prob( 97.8 ) | p_value( 1.1E-12 ) | Score( 85.1 ) | SS( 0.0 ) | Cols( 183 ) | QueryHMM( 30-216 ) ]	[ P30542 | percent(86.81 ) | e_value( 3.5E-35 ) | protein_name( AA1R_HUMAN Adenosine receptor A1 ) | prob( 100.0 ) | p_value( 9.8E-39 ) | Score( 224.3 ) | SS( 0.0 ) | Cols( 283 ) | QueryHMM( 9-311 ) ]	[ Q13258 | percent(82.45 ) | e_value( 1.6E-16 ) | protein_name( PD2R_HUMAN Prostaglandin D2 receptor ) | prob( 99.3 ) | p_value( 4.6E-20 ) | Score( 120.3 ) | SS( 0.0 ) | Cols( 296 ) | QueryHMM( 20-344 ) ]
pdam_00006723-RA ( 3 ) -> [ Q9H3N8 | percent(89.49 ) | e_value( 8.8E-38 ) | protein_name( HRH4_HUMAN Histamine H4 receptor ) | prob( 100.0 ) | p_value( 2.6E-41 ) | Score( 233.6 ) | SS( 0.0 ) | Cols( 349 ) | QueryHMM( 13-381 ) ]	[ P32239 | percent(79.19 ) | e_value( 8.6E-42 ) | protein_name( GASR_HUMAN Gastrin/cholecystokinin type B receptor ) | prob( 100.0 ) | p_value( 2.5E-45 ) | Score( 260.0 ) | SS( 0.0 ) | Cols( 354 ) | QueryHMM( 53-414 ) ]	[ Q9HC97 | percent(88.03 ) | e_value( 2.4E-27 ) | protein_name( GPR35_HUMAN G-protein coupled receptor 35 ) | prob( 99.9 ) | p_value( 7E-31 ) | Score( 170.8 ) | SS( 0.0 ) | Cols( 272 ) | QueryHMM( 12-288 ) ]
pdam_00020445-RA ( 3 ) -> [ P48960 | percent(83.71 ) | e_value( 2.3E-74 ) | protein_name( AGRE5_HUMAN Adhesion G protein-coupled receptor E5 ) | prob( 100.0 ) | p_value( 5.6E-78 ) | Score( 612.1 ) | SS( 0.0 ) | Cols( 699 ) | QueryHMM( 34-803 ) ]	[ Q14246 | percent(87.81 ) | e_value( 1.9E-76 ) | protein_name( AGRE1_HUMAN Adhesion G protein-coupled receptor E1 ) | prob( 100.0 ) | p_value( 4.5E-80 ) | Score( 632.1 ) | SS( 0.0 ) | Cols( 778 ) | QueryHMM( 32-861 ) ]	[ Q9UHX3 | percent(84.20 ) | e_value( 1.6E-71 ) | protein_name( AGRE2_HUMAN Adhesion G protein-coupled receptor E2 ) | prob( 100.0 ) | p_value( 3.7E-75 ) | Score( 589.4 ) | SS( 0.0 ) | Cols( 693 ) | QueryHMM( 43-795 ) ]
pdam_00002659-RA ( 3 ) -> [ P59540 | percent(92.88 ) | e_value( 9.6E-10 ) | protein_name( T2R46_HUMAN Taste receptor type 2 member 46 ) | prob( 98.0 ) | p_value( 2.8E-13 ) | Score( 75.0 ) | SS( 0.0 ) | Cols( 287 ) | QueryHMM( 9-303 ) ]	[ P59537 | percent(92.88 ) | e_value( 7.5E-10 ) | protein_name( T2R43_HUMAN Taste receptor type 2 member 43 ) | prob( 98.0 ) | p_value( 2.2E-13 ) | Score( 75.6 ) | SS( 0.0 ) | Cols( 287 ) | QueryHMM( 10-304 ) ]	[ P59538 | percent(93.85 ) | e_value( 3.4E-11 ) | protein_name( T2R31_HUMAN Taste receptor type 2 member 31 ) | prob( 98.4 ) | p_value( 9.8E-15 ) | Score( 82.7 ) | SS( 0.0 ) | Cols( 290 ) | QueryHMM( 8-305 ) ]
pdam_00013619-RA ( 3 ) -> [ P59541 | percent(38.56 ) | e_value( 6.8E-10 ) | protein_name( T2R30_HUMAN Taste receptor type 2 member 30 ) | prob( 98.0 ) | p_value( 2E-13 ) | Score( 76.8 ) | SS( 0.0 ) | Cols( 123 ) | QueryHMM( 180-302 ) ]	[ Q9NYW0 | percent(92.18 ) | e_value( 3.3E-10 ) | protein_name( T2R10_HUMAN Taste receptor type 2 member 10 ) | prob( 98.1 ) | p_value( 9.4E-14 ) | Score( 78.1 ) | SS( 0.0 ) | Cols( 283 ) | QueryHMM( 12-301 ) ]	[ P59544 | percent(93.65 ) | e_value( 2.2E-09 ) | protein_name( T2R50_HUMAN Taste receptor type 2 member 50 ) | prob( 97.9 ) | p_value( 6.4E-13 ) | Score( 73.4 ) | SS( 0.0 ) | Cols( 280 ) | QueryHMM( 7-297 ) ]
pdam_00010833-RA ( 3 ) -> [ Q99679 | percent(84.53 ) | e_value( 5E-34 ) | protein_name( GPR21_HUMAN Probable G-protein coupled receptor 21 ) | prob( 99.9 ) | p_value( 1.5E-37 ) | Score( 205.7 ) | SS( 0.0 ) | Cols( 295 ) | QueryHMM( 30-326 ) ]	[ Q16538 | percent(53.91 ) | e_value( 5.2E-15 ) | protein_name( GP162_HUMAN Probable G-protein coupled receptor 162 ) | prob( 99.1 ) | p_value( 1.5E-18 ) | Score( 111.0 ) | SS( 0.0 ) | Cols( 317 ) | QueryHMM( 20-342 ) ]	[ Q9Y2T5 | percent(80.61 ) | e_value( 1.9E-33 ) | protein_name( GPR52_HUMAN G-protein coupled receptor 52 ) | prob( 99.9 ) | p_value( 5.7E-37 ) | Score( 203.5 ) | SS( 0.0 ) | Cols( 291 ) | QueryHMM( 41-333 ) ]
pdam_00014397-RA ( 3 ) -> [ Q8IZF7 | percent(67.80 ) | e_value( 2.7E-45 ) | protein_name( AGRF2_HUMAN Adhesion G-protein coupled receptor F2 ) | prob( 100.0 ) | p_value( 6.7E-49 ) | Score( 359.9 ) | SS( 0.0 ) | Cols( 480 ) | QueryHMM( 184-689 ) ]	[ Q5T601 | percent(53.63 ) | e_value( 2.6E-46 ) | protein_name( AGRF1_HUMAN Adhesion G-protein coupled receptor F1 ) | prob( 100.0 ) | p_value( 6.4E-50 ) | Score( 377.0 ) | SS( 0.0 ) | Cols( 488 ) | QueryHMM( 340-854 ) ]	[ Q8IZF3 | percent(79.57 ) | e_value( 1.1E-53 ) | protein_name( AGRF4_HUMAN Adhesion G protein-coupled receptor F4 ) | prob( 100.0 ) | p_value( 2.6E-57 ) | Score( 419.6 ) | SS( 0.0 ) | Cols( 553 ) | QueryHMM( 92-670 ) ]
pdam_00009894-RA ( 3 ) -> [ Q9Y653 | percent(58.73 ) | e_value( 1.7E-44 ) | protein_name( AGRG1_HUMAN Adhesion G-protein coupled receptor G1 ) | prob( 100.0 ) | p_value( 3.8E-48 ) | Score( 423.3 ) | SS( 0.0 ) | Cols( 407 ) | QueryHMM( 241-667 ) ]	[ Q8IZF4 | percent(82.01 ) | e_value( 1.1E-48 ) | protein_name( AGRG5_HUMAN Adhesion G-protein coupled receptor G5 ) | prob( 100.0 ) | p_value( 2.4E-52 ) | Score( 447.4 ) | SS( 0.0 ) | Cols( 433 ) | QueryHMM( 70-518 ) ]	[ Q8WXG9 | percent(91.17 ) | e_value( 0E+00 ) | protein_name( AGRV1_HUMAN Adhesion G-protein coupled receptor V1 ) | prob( 100.0 ) | p_value( 0E+00 ) | Score( 6546.5 ) | SS( 0.0 ) | Cols( 5749 ) | QueryHMM( 66-6306 ) ]
pdam_00004707-RA ( 3 ) -> [ Q9NYQ7 | percent(44.81 ) | e_value( 7E-156 ) | protein_name( CELR3_HUMAN Cadherin EGF LAG seven-pass G-type receptor 3 ) | prob( 100.0 ) | p_value( 1E-159 ) | Score( 1527.7 ) | SS( 0.0 ) | Cols( 1484 ) | QueryHMM( 323-1914 ) ]	[ Q9HCU4 | percent(48.75 ) | e_value( 2E-161 ) | protein_name( CELR2_HUMAN Cadherin EGF LAG seven-pass G-type receptor 2 ) | prob( 100.0 ) | p_value( 4E-165 ) | Score( 1568.1 ) | SS( 0.0 ) | Cols( 1425 ) | QueryHMM( 178-1704 ) ]	[ Q9NYQ6 | percent(48.81 ) | e_value( 2E-155 ) | protein_name( CELR1_HUMAN Cadherin EGF LAG seven-pass G-type receptor 1 ) | prob( 100.0 ) | p_value( 5E-159 ) | Score( 1513.5 ) | SS( 0.0 ) | Cols( 1471 ) | QueryHMM( 244-1837 ) ]
pdam_00020795-RA ( 2 ) -> [ P25103 | percent(74.20 ) | e_value( 9.9E-42 ) | protein_name( NK1R_HUMAN Substance-P receptor ) | prob( 100.0 ) | p_value( 2.9E-45 ) | Score( 262.8 ) | SS( 0.0 ) | Cols( 302 ) | QueryHMM( 23-325 ) ]	[ O00421 | percent(79.36 ) | e_value( 1.7E-27 ) | protein_name( CCRL2_HUMAN C-C chemokine receptor-like 2 ) | prob( 99.9 ) | p_value( 5E-31 ) | Score( 178.1 ) | SS( 0.0 ) | Cols( 273 ) | QueryHMM( 38-318 ) ]
pdam_00021435-RA ( 2 ) -> [ O14842 | percent(85.67 ) | e_value( 1.3E-15 ) | protein_name( FFAR1_HUMAN Free fatty acid receptor 1 ) | prob( 99.2 ) | p_value( 3.7E-19 ) | Score( 110.9 ) | SS( 0.0 ) | Cols( 257 ) | QueryHMM( 10-281 ) ]	[ Q9NYW4 | percent(90.30 ) | e_value( 1.2E-08 ) | protein_name( TA2R5_HUMAN Taste receptor type 2 member 5 ) | prob( 97.6 ) | p_value( 3.5E-12 ) | Score( 72.4 ) | SS( 0.0 ) | Cols( 270 ) | QueryHMM( 11-292 ) ]
pdam_00013144-RA ( 2 ) -> [ O95490 | percent(41.40 ) | e_value( 3.8E-70 ) | protein_name( AGRL2_HUMAN Adhesion G protein-coupled receptor L2 ) | prob( 100.0 ) | p_value( 1E-73 ) | Score( 584.5 ) | SS( 0.0 ) | Cols( 604 ) | QueryHMM( 466-1100 ) ]	[ O94910 | percent(40.91 ) | e_value( 1.5E-69 ) | protein_name( AGRL1_HUMAN Adhesion G protein-coupled receptor L1 ) | prob( 100.0 ) | p_value( 4E-73 ) | Score( 580.4 ) | SS( 0.0 ) | Cols( 603 ) | QueryHMM( 477-1113 ) ]
pdam_00014558-RA ( 2 ) -> [ Q9Y2T6 | percent(88.40 ) | e_value( 7.5E-23 ) | protein_name( GPR55_HUMAN G-protein coupled receptor 55 ) | prob( 99.7 ) | p_value( 2.2E-26 ) | Score( 147.0 ) | SS( 0.0 ) | Cols( 282 ) | QueryHMM( 13-301 ) ]	[ O95665 | percent(82.44 ) | e_value( 3.3E-27 ) | protein_name( NTR2_HUMAN Neurotensin receptor type 2 ) | prob( 99.9 ) | p_value( 9.8E-31 ) | Score( 175.9 ) | SS( 0.0 ) | Cols( 338 ) | QueryHMM( 27-380 ) ]
pdam_00011350-RA ( 2 ) -> [ P0DMS8 | percent(90.57 ) | e_value( 9E-34 ) | protein_name( AA3R_HUMAN Adenosine receptor A3 ) | prob( 99.9 ) | p_value( 2.6E-37 ) | Score( 203.7 ) | SS( 0.0 ) | Cols( 288 ) | QueryHMM( 13-305 ) ]	[ P29275 | percent(86.75 ) | e_value( 6.6E-39 ) | protein_name( AA2BR_HUMAN Adenosine receptor A2b ) | prob( 100.0 ) | p_value( 1.9E-42 ) | Score( 232.4 ) | SS( 0.0 ) | Cols( 288 ) | QueryHMM( 5-310 ) ]
pdam_00003094-RA ( 2 ) -> [ P16473 | percent(63.74 ) | e_value( 4.3E-42 ) | protein_name( TSHR_HUMAN Thyrotropin receptor ) | prob( 100.0 ) | p_value( 9.7E-46 ) | Score( 348.6 ) | SS( 0.0 ) | Cols( 487 ) | QueryHMM( 15-693 ) ]	[ P22888 | percent(38.91 ) | e_value( 1.9E-41 ) | protein_name( LSHR_HUMAN Lutropin-choriogonadotropic hormone receptor ) | prob( 100.0 ) | p_value( 4.3E-45 ) | Score( 340.7 ) | SS( 0.0 ) | Cols( 272 ) | QueryHMM( 357-638 ) ]
pdam_00000388-RA ( 2 ) -> [ P21453 | percent(75.65 ) | e_value( 5.7E-34 ) | protein_name( S1PR1_HUMAN Sphingosine 1-phosphate receptor 1 ) | prob( 99.9 ) | p_value( 1.6E-37 ) | Score( 223.1 ) | SS( 0.0 ) | Cols( 289 ) | QueryHMM( 44-333 ) ]	[ Q8IZ08 | percent(56.48 ) | e_value( 2.7E-30 ) | protein_name( GP135_HUMAN G-protein coupled receptor 135 ) | prob( 99.9 ) | p_value( 7.4E-34 ) | Score( 208.2 ) | SS( 0.0 ) | Cols( 279 ) | QueryHMM( 103-398 ) ]
pdam_00016628-RA ( 2 ) -> [ Q9NSD7 | percent(64.61 ) | e_value( 8.5E-33 ) | protein_name( RL3R1_HUMAN Relaxin-3 receptor 1 ) | prob( 99.9 ) | p_value( 2.4E-36 ) | Score( 211.9 ) | SS( 0.0 ) | Cols( 303 ) | QueryHMM( 78-409 ) ]	[ P25929 | percent(77.86 ) | e_value( 3.6E-40 ) | protein_name( NPY1R_HUMAN Neuropeptide Y receptor type 1 ) | prob( 100.0 ) | p_value( 1E-43 ) | Score( 247.6 ) | SS( 0.0 ) | Cols( 299 ) | QueryHMM( 33-341 ) ]
pdam_00002662-RA ( 2 ) -> [ P28223 | percent(67.09 ) | e_value( 5.3E-39 ) | protein_name( 5HT2A_HUMAN 5-hydroxytryptamine receptor 2A ) | prob( 100.0 ) | p_value( 1.5E-42 ) | Score( 251.4 ) | SS( 0.0 ) | Cols( 316 ) | QueryHMM( 78-397 ) ]	[ P41595 | percent(71.31 ) | e_value( 2.3E-37 ) | protein_name( 5HT2B_HUMAN 5-hydroxytryptamine receptor 2B ) | prob( 100.0 ) | p_value( 6.6E-41 ) | Score( 242.5 ) | SS( 0.0 ) | Cols( 343 ) | QueryHMM( 52-397 ) ]
pdam_00009675-RA ( 2 ) -> [ P60893 | percent(89.19 ) | e_value( 9.7E-30 ) | protein_name( GPR85_HUMAN Probable G-protein coupled receptor 85 ) | prob( 99.9 ) | p_value( 2.8E-33 ) | Score( 188.5 ) | SS( 0.0 ) | Cols( 330 ) | QueryHMM( 21-358 ) ]	[ P28566 | percent(90.96 ) | e_value( 2.4E-43 ) | protein_name( 5HT1E_HUMAN 5-hydroxytryptamine receptor 1E ) | prob( 100.0 ) | p_value( 7E-47 ) | Score( 263.0 ) | SS( 0.0 ) | Cols( 332 ) | QueryHMM( 19-362 ) ]
pdam_00022371-RA ( 2 ) -> [ Q9HBX9 | percent(70.28 ) | e_value( 6.4E-52 ) | protein_name( RXFP1_HUMAN Relaxin receptor 1 ) | prob( 100.0 ) | p_value( 1.7E-55 ) | Score( 386.7 ) | SS( 0.0 ) | Cols( 532 ) | QueryHMM( 141-697 ) ]	[ P29274 | percent(69.90 ) | e_value( 6.4E-40 ) | protein_name( AA2AR_HUMAN Adenosine receptor A2a ) | prob( 100.0 ) | p_value( 1.7E-43 ) | Score( 284.1 ) | SS( 0.0 ) | Cols( 288 ) | QueryHMM( 10-311 ) ]
pdam_00006829-RA ( 2 ) -> [ P32245 | percent(80.42 ) | e_value( 2.4E-32 ) | protein_name( MC4R_HUMAN Melanocortin receptor 4 ) | prob( 99.9 ) | p_value( 6.7E-36 ) | Score( 199.2 ) | SS( 0.0 ) | Cols( 267 ) | QueryHMM( 48-320 ) ]	[ P41968 | percent(82.97 ) | e_value( 1.1E-31 ) | protein_name( MC3R_HUMAN Melanocortin receptor 3 ) | prob( 99.9 ) | p_value( 3E-35 ) | Score( 195.0 ) | SS( 0.0 ) | Cols( 268 ) | QueryHMM( 40-317 ) ]
pdam_00022109-RA ( 2 ) -> [ P33032 | percent(84.31 ) | e_value( 4.7E-33 ) | protein_name( MC5R_HUMAN Melanocortin receptor 5 ) | prob( 99.9 ) | p_value( 1.3E-36 ) | Score( 203.6 ) | SS( 0.0 ) | Cols( 274 ) | QueryHMM( 38-318 ) ]	[ Q9HBW0 | percent(79.20 ) | e_value( 2.8E-27 ) | protein_name( LPAR2_HUMAN Lysophosphatidic acid receptor 2 ) | prob( 99.9 ) | p_value( 7.9E-31 ) | Score( 174.0 ) | SS( 0.0 ) | Cols( 278 ) | QueryHMM( 29-321 ) ]
pdam_00018418-RA ( 2 ) -> [ P46089 | percent(83.94 ) | e_value( 7.2E-26 ) | protein_name( GPR3_HUMAN G-protein coupled receptor 3 ) | prob( 99.8 ) | p_value( 2.1E-29 ) | Score( 166.5 ) | SS( 0.0 ) | Cols( 277 ) | QueryHMM( 43-319 ) ]	[ P47775 | percent(81.44 ) | e_value( 2.3E-26 ) | protein_name( GPR12_HUMAN G-protein coupled receptor 12 ) | prob( 99.8 ) | p_value( 6.6E-30 ) | Score( 169.5 ) | SS( 0.0 ) | Cols( 272 ) | QueryHMM( 48-319 ) ]
pdam_00011848-RA ( 2 ) -> [ P49019 | percent(74.42 ) | e_value( 3.2E-32 ) | protein_name( HCAR3_HUMAN Hydroxycarboxylic acid receptor 3 ) | prob( 99.9 ) | p_value( 9.5E-36 ) | Score( 203.0 ) | SS( 0.0 ) | Cols( 288 ) | QueryHMM( 28-318 ) ]	[ Q8TDS5 | percent(68.79 ) | e_value( 1.7E-26 ) | protein_name( OXER1_HUMAN Oxoeicosanoid receptor 1 ) | prob( 99.8 ) | p_value( 4.9E-30 ) | Score( 173.3 ) | SS( 0.0 ) | Cols( 291 ) | QueryHMM( 92-382 ) ]
pdam_00022798-RA ( 2 ) -> [ P59543 | percent(91.59 ) | e_value( 2.3E-10 ) | protein_name( T2R20_HUMAN Taste receptor type 2 member 20 ) | prob( 98.1 ) | p_value( 6.6E-14 ) | Score( 78.7 ) | SS( 0.0 ) | Cols( 283 ) | QueryHMM( 6-299 ) ]	[ P59533 | percent(35.74 ) | e_value( 2.2E-05 ) | protein_name( T2R38_HUMAN Taste receptor type 2 member 38 ) | prob( 95.9 ) | p_value( 6.3E-09 ) | Score( 52.8 ) | SS( 0.0 ) | Cols( 119 ) | QueryHMM( 199-317 ) ]
pdam_00017219-RA ( 2 ) -> [ P59535 | percent(86.38 ) | e_value( 3.4E-07 ) | protein_name( T2R40_HUMAN Taste receptor type 2 member 40 ) | prob( 97.0 ) | p_value( 9.7E-11 ) | Score( 63.4 ) | SS( 0.0 ) | Cols( 279 ) | QueryHMM( 17-311 ) ]	[ P59534 | percent(80.77 ) | e_value( 1.2E-07 ) | protein_name( T2R39_HUMAN Taste receptor type 2 member 39 ) | prob( 97.2 ) | p_value( 3.5E-11 ) | Score( 66.3 ) | SS( 0.0 ) | Cols( 273 ) | QueryHMM( 38-328 ) ]
pdam_00001145-RA ( 2 ) -> [ P59536 | percent(91.21 ) | e_value( 3.2E-10 ) | protein_name( T2R41_HUMAN Taste receptor type 2 member 41 ) | prob( 98.1 ) | p_value( 9.3E-14 ) | Score( 77.8 ) | SS( 0.0 ) | Cols( 280 ) | QueryHMM( 8-299 ) ]	[ Q9NYV9 | percent(38.28 ) | e_value( 2.2E-07 ) | protein_name( T2R13_HUMAN Taste receptor type 2 member 13 ) | prob( 97.1 ) | p_value( 6.4E-11 ) | Score( 62.7 ) | SS( 0.0 ) | Cols( 116 ) | QueryHMM( 183-298 ) ]
pdam_00013621-RA ( 2 ) -> [ P59542 | percent(39.13 ) | e_value( 4.4E-08 ) | protein_name( T2R19_HUMAN Taste receptor type 2 member 19 ) | prob( 97.4 ) | p_value( 1.3E-11 ) | Score( 65.3 ) | SS( 0.0 ) | Cols( 117 ) | QueryHMM( 180-296 ) ]	[ P59539 | percent(90.97 ) | e_value( 2.7E-09 ) | protein_name( T2R45_HUMAN Taste receptor type 2 member 45 ) | prob( 97.8 ) | p_value( 7.9E-13 ) | Score( 71.7 ) | SS( 0.0 ) | Cols( 272 ) | QueryHMM( 7-295 ) ]
pdam_00009128-RA ( 2 ) -> [ Q6PRD1 | percent(29.62 ) | e_value( 1E-60 ) | protein_name( GP179_HUMAN Probable G-protein coupled receptor 179 ) | prob( 100.0 ) | p_value( 2.3E-64 ) | Score( 537.8 ) | SS( 0.0 ) | Cols( 701 ) | QueryHMM( 11-728 ) ]	[ Q5T848 | percent(51.44 ) | e_value( 1.8E-66 ) | protein_name( GP158_HUMAN Probable G-protein coupled receptor 158 ) | prob( 100.0 ) | p_value( 4.2E-70 ) | Score( 550.6 ) | SS( 0.0 ) | Cols( 625 ) | QueryHMM( 120-764 ) ]
pdam_00005376-RA ( 2 ) -> [ Q8NGI3 | percent(87.35 ) | e_value( 4.2E-23 ) | protein_name( O56B1_HUMAN Olfactory receptor 56B1 ) | prob( 99.7 ) | p_value( 1.2E-26 ) | Score( 167.9 ) | SS( 0.0 ) | Cols( 283 ) | QueryHMM( 22-316 ) ]	[ Q6IF63 | percent(90.00 ) | e_value( 3E-19 ) | protein_name( O52W1_HUMAN Olfactory receptor 52W1 ) | prob( 99.5 ) | p_value( 8.1E-23 ) | Score( 144.4 ) | SS( 0.0 ) | Cols( 288 ) | QueryHMM( 18-317 ) ]
pdam_00017992-RA ( 2 ) -> [ Q8IZF6 | percent(20.62 ) | e_value( 4E-60 ) | protein_name( AGRG4_HUMAN Adhesion G-protein coupled receptor G4 ) | prob( 100.0 ) | p_value( 9.6E-64 ) | Score( 573.2 ) | SS( 0.0 ) | Cols( 635 ) | QueryHMM( 2374-3017 ) ]	[ Q86SQ4 | percent(55.04 ) | e_value( 1E-66 ) | protein_name( AGRG6_HUMAN Adhesion G-protein coupled receptor G6 ) | prob( 100.0 ) | p_value( 2.5E-70 ) | Score( 581.7 ) | SS( 0.0 ) | Cols( 672 ) | QueryHMM( 427-1136 ) ]
pdam_00017745-RA ( 2 ) -> [ Q96PE1 | percent(63.08 ) | e_value( 5E-59 ) | protein_name( AGRA2_HUMAN Adhesion G protein-coupled receptor A2 ) | prob( 100.0 ) | p_value( 8.5E-63 ) | Score( 534.4 ) | SS( 0.0 ) | Cols( 844 ) | QueryHMM( 32-945 ) ]	[ Q8IWK6 | percent(63.89 ) | e_value( 2.3E-65 ) | protein_name( AGRA3_HUMAN Adhesion G protein-coupled receptor A3 ) | prob( 100.0 ) | p_value( 3.9E-69 ) | Score( 586.6 ) | SS( 0.0 ) | Cols( 844 ) | QueryHMM( 37-945 ) ]
pdam_00010275-RA ( 2 ) -> [ Q8IYL9 | percent(90.21 ) | e_value( 2.8E-31 ) | protein_name( PSYR_HUMAN Psychosine receptor ) | prob( 99.9 ) | p_value( 8E-35 ) | Score( 193.5 ) | SS( 0.0 ) | Cols( 304 ) | QueryHMM( 10-314 ) ]	[ Q9NYW1 | percent(93.59 ) | e_value( 2.7E-13 ) | protein_name( TA2R9_HUMAN Taste receptor type 2 member 9 ) | prob( 98.8 ) | p_value( 7.8E-17 ) | Score( 95.2 ) | SS( 0.0 ) | Cols( 292 ) | QueryHMM( 8-307 ) ]
pdam_00000369-RA ( 2 ) -> [ Q8IZF2 | percent(67.01 ) | e_value( 5.7E-54 ) | protein_name( AGRF5_HUMAN Adhesion G protein-coupled receptor F5 ) | prob( 100.0 ) | p_value( 1.5E-57 ) | Score( 468.7 ) | SS( 0.0 ) | Cols( 902 ) | QueryHMM( 333-1281 ) ]	[ Q9HAR2 | percent(41.26 ) | e_value( 2.6E-71 ) | protein_name( AGRL3_HUMAN Adhesion G protein-coupled receptor L3 ) | prob( 100.0 ) | p_value( 6.6E-75 ) | Score( 611.3 ) | SS( 0.0 ) | Cols( 597 ) | QueryHMM( 494-1117 ) ]
pdam_00019148-RA ( 2 ) -> [ Q96P69 | percent(81.54 ) | e_value( 9.9E-23 ) | protein_name( GPR78_HUMAN G-protein coupled receptor 78 ) | prob( 99.7 ) | p_value( 2.9E-26 ) | Score( 146.7 ) | SS( 0.0 ) | Cols( 296 ) | QueryHMM( 17-318 ) ]	[ Q8NDV2 | percent(87.54 ) | e_value( 1.5E-27 ) | protein_name( GPR26_HUMAN G-protein coupled receptor 26 ) | prob( 99.9 ) | p_value( 4.4E-31 ) | Score( 171.1 ) | SS( 0.0 ) | Cols( 295 ) | QueryHMM( 17-317 ) ]
pdam_00010469-RA ( 2 ) -> [ Q96LA9 | percent(79.50 ) | e_value( 2.6E-23 ) | protein_name( MRGX4_HUMAN Mas-related G-protein coupled receptor member X4 ) | prob( 99.7 ) | p_value( 7.6E-27 ) | Score( 148.1 ) | SS( 0.0 ) | Cols( 256 ) | QueryHMM( 29-294 ) ]	[ Q96LB0 | percent(79.50 ) | e_value( 1E-20 ) | protein_name( MRGX3_HUMAN Mas-related G-protein coupled receptor member X3 ) | prob( 99.6 ) | p_value( 3E-24 ) | Score( 134.3 ) | SS( 0.0 ) | Cols( 256 ) | QueryHMM( 31-293 ) ]
pdam_00001928-RA ( 2 ) -> [ Q9BZJ6 | percent(75.18 ) | e_value( 8.8E-33 ) | protein_name( GPR63_HUMAN Probable G-protein coupled receptor 63 ) | prob( 99.9 ) | p_value( 2.6E-36 ) | Score( 211.9 ) | SS( 0.0 ) | Cols( 315 ) | QueryHMM( 76-392 ) ]	[ Q99680 | percent(78.98 ) | e_value( 1.4E-24 ) | protein_name( GPR22_HUMAN G-protein coupled receptor 22 ) | prob( 99.8 ) | p_value( 4.1E-28 ) | Score( 166.0 ) | SS( 0.0 ) | Cols( 342 ) | QueryHMM( 36-385 ) ]
pdam_00007436-RA ( 2 ) -> [ Q9NPC1 | percent(75.98 ) | e_value( 4.8E-23 ) | protein_name( LT4R2_HUMAN Leukotriene B4 receptor 2 ) | prob( 99.7 ) | p_value( 1.4E-26 ) | Score( 153.3 ) | SS( 0.0 ) | Cols( 272 ) | QueryHMM( 20-304 ) ]	[ Q9GZP7 | percent(77.90 ) | e_value( 2.5E-10 ) | protein_name( VN1R1_HUMAN Vomeronasal type-1 receptor 1 ) | prob( 98.1 ) | p_value( 7.2E-14 ) | Score( 82.3 ) | SS( 0.0 ) | Cols( 275 ) | QueryHMM( 38-331 ) ]
pdam_00010725-RA ( 2 ) -> [ Q9Y5X5 | percent(55.17 ) | e_value( 5.3E-41 ) | protein_name( NPFF2_HUMAN Neuropeptide FF receptor 2 ) | prob( 100.0 ) | p_value( 1.5E-44 ) | Score( 275.1 ) | SS( 0.0 ) | Cols( 288 ) | QueryHMM( 145-459 ) ]	[ Q9GZQ6 | percent(66.28 ) | e_value( 2.3E-42 ) | protein_name( NPFF1_HUMAN Neuropeptide FF receptor 1 ) | prob( 100.0 ) | p_value( 6.3E-46 ) | Score( 276.8 ) | SS( 0.0 ) | Cols( 285 ) | QueryHMM( 42-352 ) ]
pdam_00017022-RA ( 1 ) -> [ O00270 | percent(93.10 ) | e_value( 4.3E-32 ) | protein_name( GPR31_HUMAN 12-(S)-hydroxy-5	8	10	14-eicosatetraenoic acid receptor ) | prob( 99.9 ) | p_value( 1.2E-35 ) | Score( 196.6 ) | SS( 0.0 ) | Cols( 297 ) | QueryHMM( 13-315 ) ]
pdam_00012138-RA ( 1 ) -> [ O00398 | percent(83.19 ) | e_value( 1.5E-27 ) | protein_name( P2Y10_HUMAN Putative P2Y purinoceptor 10 ) | prob( 99.9 ) | p_value( 4.2E-31 ) | Score( 176.6 ) | SS( 0.0 ) | Cols( 282 ) | QueryHMM( 31-318 ) ]
pdam_00017883-RA ( 1 ) -> [ O14626 | percent(92.16 ) | e_value( 2.7E-22 ) | protein_name( GP171_HUMAN Probable G-protein coupled receptor 171 ) | prob( 99.7 ) | p_value( 8E-26 ) | Score( 143.8 ) | SS( 0.0 ) | Cols( 294 ) | QueryHMM( 1-302 ) ]
pdam_00000851-RA ( 1 ) -> [ O15354 | percent(48.12 ) | e_value( 3.3E-25 ) | protein_name( GPR37_HUMAN Prosaposin receptor GPR37 ) | prob( 99.8 ) | p_value( 9.5E-29 ) | Score( 177.4 ) | SS( 0.0 ) | Cols( 295 ) | QueryHMM( 263-572 ) ]
pdam_00017482-RA ( 1 ) -> [ O43194 | percent(77.92 ) | e_value( 1.1E-31 ) | protein_name( GPR39_HUMAN G-protein coupled receptor 39 ) | prob( 99.9 ) | p_value( 2.6E-35 ) | Score( 243.2 ) | SS( 0.0 ) | Cols( 353 ) | QueryHMM( 34-450 ) ]
pdam_00012136-RA ( 1 ) -> [ O43613 | percent(77.65 ) | e_value( 1.7E-41 ) | protein_name( OX1R_HUMAN Orexin receptor type 1 ) | prob( 100.0 ) | p_value( 4.6E-45 ) | Score( 280.0 ) | SS( 0.0 ) | Cols( 330 ) | QueryHMM( 41-377 ) ]
pdam_00019809-RA ( 1 ) -> [ O60883 | percent(62.99 ) | e_value( 5.9E-22 ) | protein_name( G37L1_HUMAN G-protein coupled receptor 37-like 1 ) | prob( 99.7 ) | p_value( 1.7E-25 ) | Score( 151.7 ) | SS( 0.0 ) | Cols( 303 ) | QueryHMM( 130-441 ) ]
pdam_00022321-RA ( 1 ) -> [ O95800 | percent(74.26 ) | e_value( 7.6E-26 ) | protein_name( GPR75_HUMAN Probable G-protein coupled receptor 75 ) | prob( 99.8 ) | p_value( 1.9E-29 ) | Score( 199.2 ) | SS( 0.0 ) | Cols( 401 ) | QueryHMM( 44-540 ) ]
pdam_00000887-RA ( 1 ) -> [ P14416 | percent(40.63 ) | e_value( 3.2E-46 ) | protein_name( DRD2_HUMAN D(2) dopamine receptor ) | prob( 100.0 ) | p_value( 8.5E-50 ) | Score( 322.5 ) | SS( 0.0 ) | Cols( 180 ) | QueryHMM( 36-225 ) ]
pdam_00004106-RA ( 1 ) -> [ P21730 | percent(81.14 ) | e_value( 3.2E-33 ) | protein_name( C5AR1_HUMAN C5a anaphylatoxin chemotactic receptor 1 ) | prob( 99.9 ) | p_value( 9.1E-37 ) | Score( 207.1 ) | SS( 0.0 ) | Cols( 284 ) | QueryHMM( 33-320 ) ]
pdam_00003148-RA ( 1 ) -> [ P25090 | percent(83.76 ) | e_value( 4.2E-34 ) | protein_name( FPR2_HUMAN N-formyl peptide receptor 2 ) | prob( 99.9 ) | p_value( 1.2E-37 ) | Score( 217.7 ) | SS( 0.0 ) | Cols( 294 ) | QueryHMM( 14-319 ) ]
pdam_00023044-RA ( 1 ) -> [ P30559 | percent(79.18 ) | e_value( 3.5E-35 ) | protein_name( OXYR_HUMAN Oxytocin receptor ) | prob( 100.0 ) | p_value( 1E-38 ) | Score( 227.7 ) | SS( 0.0 ) | Cols( 308 ) | QueryHMM( 37-345 ) ]
pdam_00019867-RA ( 1 ) -> [ P30989 | percent(69.86 ) | e_value( 1.1E-34 ) | protein_name( NTR1_HUMAN Neurotensin receptor type 1 ) | prob( 100.0 ) | p_value( 3.2E-38 ) | Score( 220.2 ) | SS( 0.0 ) | Cols( 292 ) | QueryHMM( 60-383 ) ]
pdam_00011786-RA ( 1 ) -> [ P34995 | percent(74.13 ) | e_value( 5.9E-16 ) | protein_name( PE2R1_HUMAN Prostaglandin E2 receptor EP1 subtype ) | prob( 99.2 ) | p_value( 1.7E-19 ) | Score( 112.2 ) | SS( 0.0 ) | Cols( 298 ) | QueryHMM( 41-370 ) ]
pdam_00016347-RA ( 1 ) -> [ P35410 | percent(62.70 ) | e_value( 1.1E-16 ) | protein_name( MAS1L_HUMAN Mas-related G-protein coupled receptor MRG ) | prob( 99.3 ) | p_value( 3E-20 ) | Score( 120.1 ) | SS( 0.0 ) | Cols( 237 ) | QueryHMM( 82-328 ) ]
pdam_00007215-RA ( 1 ) -> [ P35408 | percent(56.15 ) | e_value( 9.5E-34 ) | protein_name( PE2R4_HUMAN Prostaglandin E2 receptor EP4 subtype ) | prob( 99.9 ) | p_value( 2.5E-37 ) | Score( 238.2 ) | SS( 0.0 ) | Cols( 274 ) | QueryHMM( 22-359 ) ]
pdam_00005404-RA ( 1 ) -> [ P41180 | percent(74.03 ) | e_value( 2E-102 ) | protein_name( CASR_HUMAN Extracellular calcium-sensing receptor ) | prob( 100.0 ) | p_value( 5E-106 ) | Score( 806.1 ) | SS( 0.0 ) | Cols( 798 ) | QueryHMM( 24-872 ) ]
pdam_00009434-RA ( 1 ) -> [ P41594 | percent(65.51 ) | e_value( 4.1E-97 ) | protein_name( GRM5_HUMAN Metabotropic glutamate receptor 5 ) | prob( 100.0 ) | p_value( 1E-100 ) | Score( 753.7 ) | SS( 0.0 ) | Cols( 794 ) | QueryHMM( 28-839 ) ]
pdam_00002488-RA ( 1 ) -> [ P43116 | percent(81.56 ) | e_value( 1.8E-23 ) | protein_name( PE2R2_HUMAN Prostaglandin E2 receptor EP2 subtype ) | prob( 99.7 ) | p_value( 5.3E-27 ) | Score( 153.8 ) | SS( 0.0 ) | Cols( 292 ) | QueryHMM( 27-335 ) ]
pdam_00021693-RA ( 1 ) -> [ P46663 | percent(82.44 ) | e_value( 5.7E-34 ) | protein_name( BKRB1_HUMAN B1 bradykinin receptor ) | prob( 99.9 ) | p_value( 1.6E-37 ) | Score( 212.0 ) | SS( 0.0 ) | Cols( 291 ) | QueryHMM( 33-333 ) ]
pdam_00007449-RA ( 1 ) -> [ P50391 | percent(76.53 ) | e_value( 6.7E-36 ) | protein_name( NPY4R_HUMAN Neuropeptide Y receptor type 4 ) | prob( 100.0 ) | p_value( 1.9E-39 ) | Score( 226.0 ) | SS( 0.0 ) | Cols( 287 ) | QueryHMM( 41-344 ) ]
pdam_00003331-RA ( 1 ) -> [ P51810 | percent(42.82 ) | e_value( 6.8E-12 ) | protein_name( GP143_HUMAN G-protein coupled receptor 143 ) | prob( 98.5 ) | p_value( 1.7E-15 ) | Score( 109.8 ) | SS( 0.0 ) | Cols( 173 ) | QueryHMM( 113-310 ) ]
pdam_00004281-RA ( 1 ) -> [ P59551 | percent(38.99 ) | e_value( 2.2E-08 ) | protein_name( T2R60_HUMAN Taste receptor type 2 member 60 ) | prob( 97.5 ) | p_value( 6.3E-12 ) | Score( 68.7 ) | SS( 0.0 ) | Cols( 124 ) | QueryHMM( 1-130 ) ]
pdam_00006786-RA ( 1 ) -> [ P61073 | percent(79.55 ) | e_value( 2.4E-36 ) | protein_name( CXCR4_HUMAN C-X-C chemokine receptor type 4 ) | prob( 100.0 ) | p_value( 6.9E-40 ) | Score( 227.5 ) | SS( 0.0 ) | Cols( 280 ) | QueryHMM( 32-319 ) ]
pdam_00006140-RA ( 1 ) -> [ Q01726 | percent(93.06 ) | e_value( 3.4E-29 ) | protein_name( MSHR_HUMAN Melanocyte-stimulating hormone receptor ) | prob( 99.9 ) | p_value( 9.3E-33 ) | Score( 189.7 ) | SS( 0.0 ) | Cols( 295 ) | QueryHMM( 11-316 ) ]
pdam_00003981-RA ( 1 ) -> [ Q14439 | percent(58.64 ) | e_value( 4.7E-27 ) | protein_name( GP176_HUMAN G-protein coupled receptor 176 ) | prob( 99.8 ) | p_value( 1.2E-30 ) | Score( 210.1 ) | SS( 0.0 ) | Cols( 302 ) | QueryHMM( 37-458 ) ]
pdam_00007438-RA ( 1 ) -> [ Q16570 | percent(72.02 ) | e_value( 0.0013 ) | protein_name( ACKR1_HUMAN Atypical chemokine receptor 1 ) | prob( 92.9 ) | p_value( 3.8E-07 ) | Score( 44.8 ) | SS( 0.0 ) | Cols( 242 ) | QueryHMM( 62-316 ) ]
pdam_00010164-RA ( 1 ) -> [ Q5UAW9 | percent(83.58 ) | e_value( 1.6E-27 ) | protein_name( GP157_HUMAN G-protein coupled receptor 157 ) | prob( 99.9 ) | p_value( 4.4E-31 ) | Score( 198.0 ) | SS( 0.0 ) | Cols( 280 ) | QueryHMM( 14-298 ) ]
pdam_00003881-RA ( 1 ) -> [ Q6NV75 | percent(23.32 ) | e_value( 3.9E-14 ) | protein_name( GP153_HUMAN Probable G-protein coupled receptor 153 ) | prob( 98.9 ) | p_value( 1.1E-17 ) | Score( 109.5 ) | SS( 0.0 ) | Cols( 142 ) | QueryHMM( 7-153 ) ]
pdam_00002512-RA ( 1 ) -> [ Q7RTX1 | percent(93.70 ) | e_value( 7.5E-74 ) | protein_name( TS1R1_HUMAN Taste receptor type 1 member 1 ) | prob( 100.0 ) | p_value( 2E-77 ) | Score( 549.9 ) | SS( 0.0 ) | Cols( 788 ) | QueryHMM( 32-839 ) ]
pdam_00005187-RA ( 1 ) -> [ Q7Z5H4 | percent(35.57 ) | e_value( 0.0032 ) | protein_name( VN1R5_HUMAN Vomeronasal type-1 receptor 5 ) | prob( 91.3 ) | p_value( 9.3E-07 ) | Score( 42.1 ) | SS( 0.0 ) | Cols( 127 ) | QueryHMM( 47-182 ) ]
pdam_00022799-RA ( 1 ) -> [ Q7Z5H5 | percent(88.70 ) | e_value( 7.9E-11 ) | protein_name( VN1R4_HUMAN Vomeronasal type-1 receptor 4 ) | prob( 98.3 ) | p_value( 2.3E-14 ) | Score( 80.9 ) | SS( 0.0 ) | Cols( 267 ) | QueryHMM( 15-292 ) ]
pdam_00016109-RA ( 1 ) -> [ Q7Z601 | percent(56.28 ) | e_value( 1.7E-23 ) | protein_name( GP142_HUMAN Probable G-protein coupled receptor 142 ) | prob( 99.7 ) | p_value( 4.6E-27 ) | Score( 165.0 ) | SS( 0.0 ) | Cols( 260 ) | QueryHMM( 157-430 ) ]
pdam_00006679-RA ( 1 ) -> [ Q7Z7M1 | percent(35.51 ) | e_value( 9.3E-38 ) | protein_name( AGRD2_HUMAN Adhesion G-protein coupled receptor D2 ) | prob( 100.0 ) | p_value( 2.3E-41 ) | Score( 308.9 ) | SS( 0.0 ) | Cols( 342 ) | QueryHMM( 568-917 ) ]
pdam_00018831-RA ( 1 ) -> [ Q86SM5 | percent(87.54 ) | e_value( 5E-12 ) | protein_name( MRGRG_HUMAN Mas-related G-protein coupled receptor member G ) | prob( 98.6 ) | p_value( 1.3E-15 ) | Score( 95.8 ) | SS( 0.0 ) | Cols( 253 ) | QueryHMM( 15-269 ) ]
pdam_00020600-RA ( 1 ) -> [ Q86SM8 | percent(81.09 ) | e_value( 2.8E-15 ) | protein_name( MRGRE_HUMAN Mas-related G-protein coupled receptor member E ) | prob( 99.1 ) | p_value( 7.9E-19 ) | Score( 107.8 ) | SS( 0.0 ) | Cols( 253 ) | QueryHMM( 23-275 ) ]
pdam_00016391-RA ( 1 ) -> [ Q86SQ3 | percent(65.86 ) | e_value( 1.2E-44 ) | protein_name( AGRE4_HUMAN Putative adhesion G protein-coupled receptor E4P ) | prob( 100.0 ) | p_value( 3.1E-48 ) | Score( 306.5 ) | SS( 0.0 ) | Cols( 301 ) | QueryHMM( 135-448 ) ]
pdam_00008020-RA ( 1 ) -> [ Q86SQ6 | percent(45.54 ) | e_value( 7.3E-24 ) | protein_name( AGRA1_HUMAN Adhesion G protein-coupled receptor A1 ) | prob( 99.8 ) | p_value( 1.6E-27 ) | Score( 198.9 ) | SS( 0.0 ) | Cols( 255 ) | QueryHMM( 14-318 ) ]
pdam_00014557-RA ( 1 ) -> [ Q86VZ1 | percent(85.52 ) | e_value( 3.9E-33 ) | protein_name( P2RY8_HUMAN P2Y purinoceptor 8 ) | prob( 99.9 ) | p_value( 1.1E-36 ) | Score( 205.3 ) | SS( 0.0 ) | Cols( 307 ) | QueryHMM( 4-316 ) ]
pdam_00020436-RA ( 1 ) -> [ Q86Y34 | percent(85.25 ) | e_value( 8.6E-64 ) | protein_name( AGRG3_HUMAN Adhesion G protein-coupled receptor G3 ) | prob( 100.0 ) | p_value( 2E-67 ) | Score( 500.2 ) | SS( 0.0 ) | Cols( 468 ) | QueryHMM( 20-515 ) ]
pdam_00018943-RA ( 1 ) -> [ Q8IZF5 | percent(46.99 ) | e_value( 4.6E-58 ) | protein_name( AGRF3_HUMAN Adhesion G-protein coupled receptor F3 ) | prob( 100.0 ) | p_value( 1E-61 ) | Score( 493.1 ) | SS( 0.0 ) | Cols( 507 ) | QueryHMM( 472-1043 ) ]
pdam_00022784-RA ( 1 ) -> [ Q8IZP9 | percent(52.61 ) | e_value( 1.8E-66 ) | protein_name( AGRG2_HUMAN Adhesion G-protein coupled receptor G2 ) | prob( 100.0 ) | p_value( 4.5E-70 ) | Score( 515.0 ) | SS( 0.0 ) | Cols( 535 ) | QueryHMM( 315-898 ) ]
pdam_00019176-RA ( 1 ) -> [ Q8N6U8 | percent(82.23 ) | e_value( 6.3E-36 ) | protein_name( GP161_HUMAN G-protein coupled receptor 161 ) | prob( 100.0 ) | p_value( 1.3E-39 ) | Score( 298.3 ) | SS( 0.0 ) | Cols( 435 ) | QueryHMM( 29-491 ) ]
pdam_00018430-RA ( 1 ) -> [ Q8NFZ6 | percent(67.59 ) | e_value( 4.4E-11 ) | protein_name( VN1R2_HUMAN Vomeronasal type-1 receptor 2 ) | prob( 98.3 ) | p_value( 1.2E-14 ) | Score( 89.6 ) | SS( 0.0 ) | Cols( 267 ) | QueryHMM( 95-373 ) ]
pdam_00016105-RA ( 1 ) -> [ Q8NGF0 | percent(77.31 ) | e_value( 9.7E-28 ) | protein_name( O52B6_HUMAN Olfactory receptor 52B6 ) | prob( 99.9 ) | p_value( 2.4E-31 ) | Score( 201.4 ) | SS( 0.0 ) | Cols( 259 ) | QueryHMM( 42-329 ) ]
pdam_00002493-RA ( 1 ) -> [ Q8NGU9 | percent(70.28 ) | e_value( 4.5E-20 ) | protein_name( GP150_HUMAN Probable G-protein coupled receptor 150 ) | prob( 99.6 ) | p_value( 1.3E-23 ) | Score( 136.9 ) | SS( 0.0 ) | Cols( 305 ) | QueryHMM( 38-371 ) ]
pdam_00008703-RA ( 1 ) -> [ Q8TDS7 | percent(78.50 ) | e_value( 2.7E-20 ) | protein_name( MRGRD_HUMAN Mas-related G-protein coupled receptor member D ) | prob( 99.6 ) | p_value( 7.8E-24 ) | Score( 132.2 ) | SS( 0.0 ) | Cols( 252 ) | QueryHMM( 23-282 ) ]
pdam_00003206-RA ( 1 ) -> [ Q8TDT2 | percent(84.26 ) | e_value( 6.4E-29 ) | protein_name( GP152_HUMAN Probable G-protein coupled receptor 152 ) | prob( 99.9 ) | p_value( 1.6E-32 ) | Score( 218.7 ) | SS( 0.0 ) | Cols( 396 ) | QueryHMM( 30-430 ) ]
pdam_00004691-RA ( 1 ) -> [ Q8TDU6 | percent(83.33 ) | e_value( 4.9E-13 ) | protein_name( GPBAR_HUMAN G-protein coupled bile acid receptor 1 ) | prob( 98.7 ) | p_value( 1.4E-16 ) | Score( 94.6 ) | SS( 0.0 ) | Cols( 275 ) | QueryHMM( 23-298 ) ]
pdam_00006760-RA ( 1 ) -> [ Q8TDV2 | percent(36.89 ) | e_value( 1.5E-12 ) | protein_name( GP148_HUMAN Probable G-protein coupled receptor 148 ) | prob( 98.7 ) | p_value( 4.3E-16 ) | Score( 92.1 ) | SS( 0.0 ) | Cols( 128 ) | QueryHMM( 58-186 ) ]
pdam_00010947-RA ( 1 ) -> [ Q8TDV0 | percent(89.50 ) | e_value( 5.3E-26 ) | protein_name( GP151_HUMAN G-protein coupled receptor 151 ) | prob( 99.8 ) | p_value( 1.3E-29 ) | Score( 196.9 ) | SS( 0.0 ) | Cols( 375 ) | QueryHMM( 31-410 ) ]
pdam_00004524-RA ( 1 ) -> [ Q8WXD0 | percent(66.31 ) | e_value( 7.7E-50 ) | protein_name( RXFP2_HUMAN Relaxin receptor 2 ) | prob( 100.0 ) | p_value( 1.9E-53 ) | Score( 395.9 ) | SS( 0.0 ) | Cols( 500 ) | QueryHMM( 161-712 ) ]
pdam_00010835-RA ( 1 ) -> [ Q92633 | percent(79.95 ) | e_value( 3.4E-32 ) | protein_name( LPAR1_HUMAN Lysophosphatidic acid receptor 1 ) | prob( 99.9 ) | p_value( 1E-35 ) | Score( 199.4 ) | SS( 0.0 ) | Cols( 291 ) | QueryHMM( 45-336 ) ]
pdam_00006692-RA ( 1 ) -> [ Q96AM1 | percent(76.68 ) | e_value( 6.9E-18 ) | protein_name( MRGRF_HUMAN Mas-related G-protein coupled receptor member F ) | prob( 99.4 ) | p_value( 2E-21 ) | Score( 121.8 ) | SS( 0.0 ) | Cols( 263 ) | QueryHMM( 45-310 ) ]
pdam_00010127-RA ( 1 ) -> [ Q96CH1 | percent(77.78 ) | e_value( 2.4E-14 ) | protein_name( GP146_HUMAN Probable G-protein coupled receptor 146 ) | prob( 99.0 ) | p_value( 6.8E-18 ) | Score( 102.8 ) | SS( 0.0 ) | Cols( 259 ) | QueryHMM( 39-325 ) ]
pdam_00017703-RA ( 1 ) -> [ Q96K78 | percent(64.12 ) | e_value( 1.5E-46 ) | protein_name( AGRG7_HUMAN Adhesion G-protein coupled receptor G7 ) | prob( 100.0 ) | p_value( 3.6E-50 ) | Score( 396.2 ) | SS( 0.0 ) | Cols( 511 ) | QueryHMM( 156-730 ) ]
pdam_00017881-RA ( 1 ) -> [ Q96LB1 | percent(76.06 ) | e_value( 6.7E-21 ) | protein_name( MRGX2_HUMAN Mas-related G-protein coupled receptor member X2 ) | prob( 99.6 ) | p_value( 1.9E-24 ) | Score( 140.2 ) | SS( 0.0 ) | Cols( 251 ) | QueryHMM( 34-289 ) ]
pdam_00012393-RA ( 1 ) -> [ Q96LB2 | percent(74.84 ) | e_value( 5.6E-23 ) | protein_name( MRGX1_HUMAN Mas-related G-protein coupled receptor member X1 ) | prob( 99.7 ) | p_value( 1.6E-26 ) | Score( 147.0 ) | SS( 0.0 ) | Cols( 241 ) | QueryHMM( 28-275 ) ]
pdam_00000626-RA ( 1 ) -> [ Q96P66 | percent(39.76 ) | e_value( 3.7E-36 ) | protein_name( GP101_HUMAN Probable G-protein coupled receptor 101 ) | prob( 100.0 ) | p_value( 8.1E-40 ) | Score( 294.6 ) | SS( 0.0 ) | Cols( 202 ) | QueryHMM( 30-231 ) ]
pdam_00000020-RA ( 1 ) -> [ Q99463 | percent(81.72 ) | e_value( 2.2E-31 ) | protein_name( NPY6R_HUMAN Putative neuropeptide Y receptor type 6 ) | prob( 99.9 ) | p_value( 6.4E-35 ) | Score( 184.8 ) | SS( 0.0 ) | Cols( 237 ) | QueryHMM( 26-278 ) ]
pdam_00017162-RA ( 1 ) -> [ Q99500 | percent(74.34 ) | e_value( 4.1E-32 ) | protein_name( S1PR3_HUMAN Sphingosine 1-phosphate receptor 3 ) | prob( 99.9 ) | p_value( 1.2E-35 ) | Score( 202.8 ) | SS( 0.0 ) | Cols( 281 ) | QueryHMM( 40-322 ) ]
pdam_00019688-RA ( 1 ) -> [ Q99835 | percent(53.49 ) | e_value( 7.3E-57 ) | protein_name( SMO_HUMAN Smoothened homolog ) | prob( 100.0 ) | p_value( 1.8E-60 ) | Score( 418.9 ) | SS( 0.0 ) | Cols( 421 ) | QueryHMM( 67-489 ) ]
pdam_00004907-RA ( 1 ) -> [ Q9BY15 | percent(55.98 ) | e_value( 2.2E-56 ) | protein_name( AGRE3_HUMAN Adhesion G protein-coupled receptor E3 ) | prob( 100.0 ) | p_value( 5.3E-60 ) | Score( 474.9 ) | SS( 0.0 ) | Cols( 365 ) | QueryHMM( 234-617 ) ]
pdam_00017189-RA ( 1 ) -> [ Q9BXE9 | percent(89.39 ) | e_value( 2.3E-09 ) | protein_name( VN1R3_HUMAN Vomeronasal type-1 receptor 3 ) | prob( 97.8 ) | p_value( 6.8E-13 ) | Score( 73.2 ) | SS( 0.0 ) | Cols( 278 ) | QueryHMM( 5-294 ) ]
pdam_00011598-RA ( 1 ) -> [ Q9GZN0 | percent(79.43 ) | e_value( 1.4E-21 ) | protein_name( GPR88_HUMAN Probable G-protein coupled receptor 88 ) | prob( 99.7 ) | p_value( 4E-25 ) | Score( 145.0 ) | SS( 0.0 ) | Cols( 305 ) | QueryHMM( 30-353 ) ]
pdam_00016974-RA ( 1 ) -> [ Q9H1Y3 | percent(87.81 ) | e_value( 5.3E-38 ) | protein_name( OPN3_HUMAN Opsin-3 ) | prob( 100.0 ) | p_value( 1.1E-41 ) | Score( 334.1 ) | SS( 0.0 ) | Cols( 353 ) | QueryHMM( 43-402 ) ]
pdam_00004050-RA ( 1 ) -> [ Q9H228 | percent(74.12 ) | e_value( 8.1E-27 ) | protein_name( S1PR5_HUMAN Sphingosine 1-phosphate receptor 5 ) | prob( 99.8 ) | p_value( 2.3E-30 ) | Score( 175.9 ) | SS( 0.0 ) | Cols( 295 ) | QueryHMM( 41-336 ) ]
pdam_00010283-RA ( 1 ) -> [ Q9H244 | percent(90.94 ) | e_value( 4.1E-28 ) | protein_name( P2Y12_HUMAN P2Y purinoceptor 12 ) | prob( 99.9 ) | p_value( 1.2E-31 ) | Score( 177.1 ) | SS( 0.0 ) | Cols( 311 ) | QueryHMM( 9-319 ) ]
pdam_00018198-RA ( 1 ) -> [ Q9HBW9 | percent(75.94 ) | e_value( 2.3E-62 ) | protein_name( AGRL4_HUMAN Adhesion G protein-coupled receptor L4 ) | prob( 100.0 ) | p_value( 4.6E-66 ) | Score( 537.9 ) | SS( 0.0 ) | Cols( 524 ) | QueryHMM( 132-682 ) ]
pdam_00014217-RA ( 1 ) -> [ Q9NQ84 | percent(72.56 ) | e_value( 5.6E-18 ) | protein_name( GPC5C_HUMAN G-protein coupled receptor family C group 5 member C ) | prob( 99.4 ) | p_value( 1.5E-21 ) | Score( 144.9 ) | SS( 0.0 ) | Cols( 320 ) | QueryHMM( 46-374 ) ]
pdam_00004370-RA ( 1 ) -> [ Q9NS66 | percent(86.06 ) | e_value( 3.3E-28 ) | protein_name( GP173_HUMAN Probable G-protein coupled receptor 173 ) | prob( 99.9 ) | p_value( 9.4E-32 ) | Score( 181.0 ) | SS( 0.0 ) | Cols( 321 ) | QueryHMM( 1-358 ) ]
pdam_00020500-RA ( 1 ) -> [ Q9NYV7 | percent(16.49 ) | e_value( 0.0011 ) | protein_name( T2R16_HUMAN Taste receptor type 2 member 16 ) | prob( 93.1 ) | p_value( 3.1E-07 ) | Score( 42.7 ) | SS( 0.0 ) | Cols( 48 ) | QueryHMM( 9-59 ) ]
pdam_00016973-RA ( 1 ) -> [ Q9NYV8 | percent(90.85 ) | e_value( 2.2E-10 ) | protein_name( T2R14_HUMAN Taste receptor type 2 member 14 ) | prob( 98.1 ) | p_value( 6.4E-14 ) | Score( 79.4 ) | SS( 0.0 ) | Cols( 288 ) | QueryHMM( 7-301 ) ]
pdam_00010145-RA ( 1 ) -> [ Q9NZH0 | percent(83.37 ) | e_value( 1.2E-24 ) | protein_name( GPC5B_HUMAN G-protein coupled receptor family C group 5 member B ) | prob( 99.8 ) | p_value( 3.2E-28 ) | Score( 194.5 ) | SS( 0.0 ) | Cols( 336 ) | QueryHMM( 50-395 ) ]
pdam_00017886-RA ( 1 ) -> [ Q9UBY5 | percent(79.60 ) | e_value( 6.5E-31 ) | protein_name( LPAR3_HUMAN Lysophosphatidic acid receptor 3 ) | prob( 99.9 ) | p_value( 1.9E-34 ) | Score( 194.9 ) | SS( 0.0 ) | Cols( 281 ) | QueryHMM( 31-316 ) ]
pdam_00006421-RA ( 1 ) -> [ Q9UJ42 | percent(16.27 ) | e_value( 7.9E-08 ) | protein_name( GP160_HUMAN Probable G-protein coupled receptor 160 ) | prob( 97.3 ) | p_value( 2.3E-11 ) | Score( 67.2 ) | SS( 0.0 ) | Cols( 55 ) | QueryHMM( 243-297 ) ]
pdam_00010951-RA ( 1 ) -> [ Q9UNW8 | percent(73.95 ) | e_value( 2.7E-24 ) | protein_name( GP132_HUMAN Probable G-protein coupled receptor 132 ) | prob( 99.8 ) | p_value( 7.7E-28 ) | Score( 165.9 ) | SS( 0.0 ) | Cols( 281 ) | QueryHMM( 38-328 ) ]
pdam_00015313-RA ( 1 ) -> [ Q9UPC5 | percent(77.69 ) | e_value( 3.2E-33 ) | protein_name( GPR34_HUMAN Probable G-protein coupled receptor 34 ) | prob( 99.9 ) | p_value( 9.2E-37 ) | Score( 211.8 ) | SS( 0.0 ) | Cols( 296 ) | QueryHMM( 45-347 ) ]
[truncated: 181 more columns]
